# Supplementary material for: Child school injury in Lebanon: A study to assess injury incidence, severity and risk factors
Source: PLoS One. 2020 Jun 12;15(6):e0233465. doi: 10.1371/journal.pone.0233465 (PMC7292362; doi:10.1371/journal.pone.0233465)
Supplement: S1 Data — (XLSX) [file pone.0233465.s001.xlsx]

## Sheet: Sheet1
Gender	Grade Level	Activity in Progress	Location	Body Part Injured	Contributing Factors		Student Mvt	Care Provided	Injury Intent	What Happened	Action Taken	Other Involved	Response	Seriousness	How Injury Occurred
Boy	Grade 8	Classroom	Classroom	Knee/lower leg/shin	Playing/Running/climbing	Cut	Running	School Nurse	Unintentional	Trip	Called the school Emergency Vehicle	No Others involved	Student sent to Emergency facility	Moderate/first aide/doctor aide required	Other Referral to hospital (ER)
Boy	Grade 6	Recess	Playground	Face/ nose/ears/mouth	Playing/Running/climbing	Cut	Running	School Nurse	Unintentional	Trip	Called the school Emergency Vehicle	No Others involved	Student sent to Emergency facility	Moderate/first aide/doctor aide required	Other Referral to hospital (ER)
Girl	Grade 11	PE/Sports	Playground	Ankle/foot/toe	Collision/fall	Sprain	Running	School Nurse	Unintentional	Hit	No action necessary	No Others involved	student allowed to return to class	Minor/no follow up required	no follow up
Boy	Grade 1	Recess	Playground	Face/ nose/ears/mouth	Playing/Running/climbing	Cut	Running	School Nurse	Unintentional	Trip	Called the school Emergency Vehicle	No Others involved	Student sent to Emergency facility	Moderate/first aide/doctor aide required	no follow up
Boy	Grade 8	Recess	Playground	Wrist/hand/finger	Playing/Running/climbing	Sprain	Throwing	School Nurse	Unintentional	Object Thrown	Called the school Emergency Vehicle	No Others involved	Student sent to Emergency facility	Moderate/first aide/doctor aide required	no follow up
Boy	Grade 11	PE/Sports	Playground	Ankle/foot/toe	Playing/Running/climbing	Fracture	Kicking	School Nurse	Unintentional	Object Thrown	Called the school Emergency Vehicle	No Others involved	Student sent to Emergency facility	Moderate/first aide/doctor aide required	no follow up
Girl	Grade 1	Recess	Playground	Face/ nose/ears/mouth	Playing/Running/climbing	Cut	Running	School Nurse	Unintentional	Trip	Called the school Emergency Vehicle	No Others involved	Student sent to Emergency facility	Moderate/first aide/doctor aide required	no follow up
Girl	Grade 3	Recess	Playground	Wrist/hand/finger	Playing/Running/climbing	Fracture	Running	School Nurse	Unintentional	Trip	Called the school Emergency Vehicle	No Others involved	Student sent to Emergency facility	Moderate/first aide/doctor aide required	no follow up
Boy	Grade 1	Other	Playground	Face/ nose/ears/mouth	Playing/Running/climbing	Cut	Running	School Nurse	Unintentional	Cut/Scratch	Called the school Emergency Vehicle	No Others involved	Student sent to Emergency facility	Moderate/first aide/doctor aide required	no follow up
Boy	Grade 2	Classroom	Classroom	Face/ nose/ears/mouth	Inattention/distracted	Cut	Getting up	School Nurse	Unintentional	Cut/Scratch	Called the school Emergency Vehicle	No Others involved	Student sent to Emergency facility	Moderate/first aide/doctor aide required	no follow up
Boy	Grade 11	Classroom	Classroom	Face/ nose/ears/mouth	Inattention/distracted	Cut	Sitting	School Nurse	Unintentional	Cut/Scratch	Called the school Emergency Vehicle	No Others involved	Student sent to Emergency facility	Moderate/first aide/doctor aide required	No Follow up
Boy	Grade 2	Other	Playground	Face/ nose/ears/mouth	Playing/Running/climbing	Cut	Running	School Nurse	Unintentional	Cut/Scratch	Called the school Emergency Vehicle	No Others involved	Student sent to Emergency facility	Moderate/first aide/doctor aide required	no follow up
Boy	Grade 3	Other	Playground	Face/ nose/ears/mouth	Playing/Running/climbing	Bloody nose	Running	School Nurse	Unintentional	Bump	No action necessary	No Others involved	Student sent to Emergency facility	Minor/no follow up required	no follow up
Girl	Grade 1	PE/Sports	Playground	Private Part	Collision/fall	Cut	Jumping	School Nurse	Unintentional	Cut/Scratch	Called the parent or guardian	No Others involved	Student sent to doctor	Moderate/first aide/doctor aide required	Other
Boy	Grade 5	PE/Sports	Playground	Other	Collision/fall	Chipped tooth	Running	School Nurse	Unintentional	Bump	No action necessary	No Others involved	student allowed to return to class	Minor/no follow up required	no follow up
Girl	KG2	Other	Playground	Face/ nose/ears/mouth	Playing/Running/climbing	Bruise	Running	School Nurse	Unintentional	Bump	Called the parent or guardian	No Others involved	student allowed to return to class	Minor/no follow up required	no follow up
Girl	Grade 6	Recess	Playground	Wrist/hand/finger	Inattention/distracted	Scrape/scratch	Playing	School Nurse	Unintentional	Cut/Scratch	No action necessary	No Others involved	Cleaned/washed/isolated wound/area	Minor/no follow up required
Girl	KG1	Recess	Playground	Head/Not Face	Playing/Running/climbing	Bump/hit	Playing	School Nurse	Unintentional	Hit	No action necessary	No Others involved	Provided on-site band-aide/bandage/ice	Minor/no follow up required
Girl	Grade 2	Recess	Playground	Face/ nose/ears/mouth	Playing/Running/climbing	Bump/hit	Playing	School Nurse	Unintentional	Hit	No action necessary	No Others involved	Provided on-site band-aide/bandage/ice	Minor/no follow up required
Girl	Grade 1	Recess	Stairs/ steps	Knee/lower leg/shin	Playing/Running/climbing	Bruise	Playing	School Nurse	Unintentional	Hit	No action necessary	No Others involved	Provided on-site band-aide/bandage/ice	Minor/no follow up required
Boy	Grade 3	Recess	Playground	Wrist/hand/finger	Playing/Running/climbing	Sprain	Playing	School Nurse	Unintentional	Hit	Called the parent or guardian	No Others involved	Provided on-site band-aide/bandage/ice	Moderate/first aide/doctor aide required
Boy	KG1	Classroom	Classroom	Face/ nose/ears/mouth	Playing/Running/climbing	Bump/hit	Playing	School Nurse	Unintentional	Hit	No action necessary	No Others involved	Provided on-site band-aide/bandage/ice	Minor/no follow up required
Boy	Grade 6	PE/Sports	Gym	Face/ nose/ears/mouth	Playing/Running/climbing	Bump/hit	Playing	School Nurse	Unintentional	Hit	No action necessary	No Others involved	Provided on-site band-aide/bandage/ice	Minor/no follow up required
Boy	Grade 1	Recess	Playground	Knee/lower leg/shin	Playing/Running/climbing	Bump/hit	Playing	School Nurse	Unintentional	Hit	No action necessary	No Others involved	Provided on-site band-aide/bandage/ice	Minor/no follow up required
Boy	Grade 3	Recess	Playground	Face/ nose/ears/mouth	Playing/Running/climbing	Bump/hit	Playing	School Nurse	Unintentional	Hit	No action necessary	No Others involved	Provided on-site band-aide/bandage/ice	Minor/no follow up required
Girl	KG1	Recess	Playground	Back/backside	Playing/Running/climbing	Bump/hit	Playing	School Nurse	Unintentional	Hit	No action necessary	No Others involved	Provided on-site band-aide/bandage/ice	Minor/no follow up required
Boy	Grade 2	Recess	Playground	Head/Not Face	Playing/Running/climbing	Bump/hit	Playing	School Nurse	Unintentional	Trip	No action necessary	No Others involved	Provided on-site band-aide/bandage/ice	Minor/no follow up required
Girl	Grade 6	Recess	Playground	Knee/lower leg/shin	Playing/Running/climbing	Sprain	Running	School Nurse	Unintentional	Trip	No action necessary	No Others involved	Provided on-site band-aide/bandage/ice	Minor/no follow up required
Boy	Grade 2	PE/Sports	Stairs/ steps	Head/Not Face	Collision/fall	Bump/hit	Jumping	School Nurse	Intentional	Hit	No action necessary	No Others involved	Provided on-site band-aide/bandage/ice	Moderate/first aide/doctor aide required
Boy	KG1	Recess	Playground	Face/ nose/ears/mouth	Playing/Running/climbing	Bump/hit	Playing	School Nurse	Unintentional	Trip	No action necessary	Boy Classmate	Provided on-site band-aide/bandage/ice	Minor/no follow up required
Boy	Grade 5	Recess	Playground	Knee/lower leg/shin	Playing/Running/climbing	Bump/hit	Playing	School Nurse	Unintentional	Hit	No action necessary	No Others involved	Provided on-site band-aide/bandage/ice	Minor/no follow up required
Boy	Grade 5	Recess	Playground	Teeth/lips	Playing/Running/climbing	Bump/hit	Playing	School Nurse	Unintentional	Hit	No action necessary	No Others involved	Provided on-site band-aide/bandage/ice	Minor/no follow up required
Girl	Grade 2	Recess	Playground	Wrist/hand/finger	Playing/Running/climbing	Sprain	Playing	School Nurse	Unintentional	Cut/Scratch	No action necessary	No Others involved	Provided on-site band-aide/bandage/ice	Minor/no follow up required
Girl	Grade 10	Recess	Classroom	Wrist/hand/finger	Inattention/distracted	Cut	Punching	School Nurse	Unintentional	Hit	No action necessary	No Others involved	Cleaned/washed/isolated wound/area	Minor/no follow up required
Boy	Grade 1	Recess	Playground	Head/Not Face	Playing/Running/climbing	Bump/hit	Playing	School Nurse	Unintentional	Cut/Scratch	No action necessary	No Others involved	Provided on-site band-aide/bandage/ice	Minor/no follow up required
Boy	Grade 9	Classroom	Classroom	Wrist/hand/finger	Inattention/distracted	Cut	Punching	School Nurse	Unintentional	Trip	No action necessary	No Others involved	Cleaned/washed/isolated wound/area	Minor/no follow up required
Girl	Grade 5	Recess	Playground	Knee/lower leg/shin	Inattention/distracted	Sprain	Running	School Nurse	Unintentional	Hit	No action necessary	No Others involved	Provided on-site band-aide/bandage/ice	Minor/no follow up required
Boy	Grade 5	Recess	Playground	Face/ nose/ears/mouth	Inattention/distracted	Bruise	Running	School Nurse	Unintentional	Trip	No action necessary	Boy Classmate	Provided on-site band-aide/bandage/ice	Minor/no follow up required
Boy	Grade 3	Recess	Playground	Knee/lower leg/shin	Inattention/distracted	Bump/hit	Running	School Nurse	Unintentional	Cut/Scratch	No action necessary	No Others involved	Provided on-site band-aide/bandage/ice	Minor/no follow up required
Boy	KG1	Recess	Playground	Face/ nose/ears/mouth	Playing/Running/climbing	Scrape/scratch	Playing	School Nurse	Intentional	Cut/Scratch	No action necessary	Boy Classmate	Cleaned/washed/isolated wound/area	Minor/no follow up required
Boy	Grade 1	Recess	Playground	Knee/lower leg/shin	Playing/Running/climbing	Scrape/scratch	Running	School Nurse	Unintentional	Trip	No action necessary	No Others involved	Cleaned/washed/isolated wound/area	Minor/no follow up required
Girl	Grade 11	Recess	Playground	Ankle/foot/toe	Inattention/distracted	Sprain	Walking	School Nurse	Unintentional	Hit	Called the parent or guardian	No Others involved	Provided on-site band-aide/bandage/ice	Moderate/first aide/doctor aide required
Boy	Grade 1	PE/Sports	Gym	Knee/lower leg/shin	Playing/Running/climbing	Bruise	Rocking Chair	School Nurse	Unintentional	Object Thrown	No action necessary	No Others involved	Provided on-site band-aide/bandage/ice	Minor/no follow up required
Girl	Grade 4	Recess	Stairs/ steps	Knee/lower leg/shin	Playing/Running/climbing	Bruise	Running	School Nurse	Unintentional	Trip	No action necessary	No Others involved	Provided on-site band-aide/bandage/ice	Minor/no follow up required
Boy	Grade 2	Recess	Hallway	Knee/lower leg/shin	Playing/Running/climbing	Scrape/scratch	Running	School Nurse	Unintentional	Hit	No action necessary	No Others involved	Cleaned/washed/isolated wound/area	Minor/no follow up required
Boy	Grade 1	Recess	Playground	Head/Not Face	Collision/fall	Bump/hit	Playing	School Nurse	Intentional	Hit	No action necessary	Boy Classmate	Provided on-site band-aide/bandage/ice	Minor/no follow up required
Boy	Grade 10	Recess	Playground	Thigh/hip	Playing/Running/climbing	Bruise	Running	School Nurse	Unintentional	Hit	No action necessary	No Others involved	Provided on-site band-aide/bandage/ice	Minor/no follow up required
Girl	Grade 4	Recess	Playground	Head/Not Face	Playing/Running/climbing	Bruise	Running	School Nurse	Unintentional	Hit	No action necessary	No Others involved	Provided on-site band-aide/bandage/ice	Minor/no follow up required
Girl	KG1	Recess	Playground	Face/ nose/ears/mouth	Playing/Running/climbing	Bruise	Running	School Nurse	Unintentional	Trip	No action necessary	No Others involved	Provided on-site band-aide/bandage/ice	Minor/no follow up required
Boy	Grade 6	Recess	Playground	Ankle/foot/toe	Inattention/distracted	Sprain	Playing	School Nurse	Unintentional	Hit	No action necessary	No Others involved	Provided on-site band-aide/bandage/ice	Minor/no follow up required
Boy	KG1	Recess	Playground	Face/ nose/ears/mouth	Playing/Running/climbing	Bruise	Playing	School Nurse	Unintentional	Hit	No action necessary	No Others involved	Provided on-site band-aide/bandage/ice	Minor/no follow up required
Girl	Grade 4	Recess	Playground	Face/ nose/ears/mouth	Playing/Running/climbing	Bruise	Running	School Nurse	Unintentional	Bump	No action necessary	No Others involved	Provided on-site band-aide/bandage/ice	Minor/no follow up required
Boy	Grade 5	Recess	Playground	Knee/lower leg/shin	Playing/Running/climbing	Bruise	Running	School Nurse	Intentional	Hit	No action necessary	Boy Classmate	Provided on-site band-aide/bandage/ice	Minor/no follow up required
Boy	Grade 1	Recess	Playground	Face/ nose/ears/mouth	Playing/Running/climbing	Bump/hit	Playing	School Nurse	Unintentional	Trip	No action necessary	No Others involved	Provided on-site band-aide/bandage/ice	Minor/no follow up required
Girl	Grade 5	Recess	Playground	Knee/lower leg/shin	Playing/Running/climbing	Scrape/scratch	Playing	School Nurse	Unintentional	Trip	No action necessary	No Others involved	Cleaned/washed/isolated wound/area	Minor/no follow up required
Boy	KG1	Recess	Playground	Face/ nose/ears/mouth	Playing/Running/climbing	Bump/hit	Playing	School Nurse	Unintentional	Hit	No action necessary	No Others involved	Provided on-site band-aide/bandage/ice	Minor/no follow up required
Boy	Grade 5	Recess	Playground	Knee/lower leg/shin	Playing/Running/climbing	Bump/hit	Playing	School Nurse	Unintentional	Hit	No action necessary	No Others involved	Provided on-site band-aide/bandage/ice	Minor/no follow up required
Boy	KG1	Classroom	Classroom	Face/ nose/ears/mouth	Inattention/distracted	Bruise	Bending down	School Nurse	Unintentional	Hit	No action necessary	No Others involved	Provided on-site band-aide/bandage/ice	Minor/no follow up required
Girl	Grade 10	Recess	Playground	Head/Not Face	Collision/fall	Bump/hit	Bending down	School Nurse	Unintentional	Hit	No action necessary	No Others involved	Provided on-site band-aide/bandage/ice	Minor/no follow up required
Boy	Grade 1	Recess	Playground	Head/Not Face	Playing/Running/climbing	Bump/hit	Playing	School Nurse	Unintentional	Hit	No action necessary	No Others involved	Provided on-site band-aide/bandage/ice	Minor/no follow up required
Girl	Grade 2	Recess	Playground	Face/ nose/ears/mouth	Playing/Running/climbing	Bump/hit	Playing	School Nurse	Unintentional	Hit	No action necessary	No Others involved	Provided on-site band-aide/bandage/ice	Minor/no follow up required
Boy	Grade 2	Recess	Playground	Head/Not Face	Playing/Running/climbing	Bump/hit	Playing	School Nurse	Unintentional	Hit	No action necessary	No Others involved	Provided on-site band-aide/bandage/ice	Minor/no follow up required
Boy	Grade 5	PE/Sports	Gym	Face/ nose/ears/mouth	Playing/Running/climbing	Bump/hit	Getting up	School Nurse	Unintentional	Trip	No action necessary	No Others involved	Provided on-site band-aide/bandage/ice	Minor/no follow up required
Girl	Grade 6	Recess	Playground	Face/ nose/ears/mouth	Playing/Running/climbing	Bump/hit	Playing	School Nurse	Unintentional	Trip	No action necessary	No Others involved	Provided on-site band-aide/bandage/ice	Minor/no follow up required
Boy	Grade 10	Recess	Playground	Ankle/foot/toe	Inattention/distracted	Sprain	Running	School Nurse	Unintentional	Hit	No action necessary	No Others involved	Provided on-site band-aide/bandage/ice	Minor/no follow up required
Boy	Grade 6	Recess	Playground	Face/ nose/ears/mouth	Inattention/distracted	Bump/hit	Playing	School Nurse	Unintentional	Hit	No action necessary	No Others involved	Provided on-site band-aide/bandage/ice	Minor/no follow up required
Boy	KG1	Recess	Stairs/ steps	Knee/lower leg/shin	Inattention/distracted	Bruise	Walking	School Nurse	Unintentional	Trip	No action necessary	No Others involved	Provided on-site band-aide/bandage/ice	Minor/no follow up required
Girl	Grade 6	Recess	Playground	Wrist/hand/finger	Collision/fall	Sprain	Walking	School Nurse	Unintentional	Bump	No action necessary	No Others involved	Provided on-site band-aide/bandage/ice	Minor/no follow up required
Boy	Grade 4	PE/Sports	Gym	Head/Not Face	Collision/fall	Bump/hit	Walking	School Nurse	Intentional	Hit	No action necessary	Boy Classmate	Provided on-site band-aide/bandage/ice	Minor/no follow up required
Girl	Grade 7	PE/Sports	Gym	Face/ nose/ears/mouth	Playing/Running/climbing	Bump/hit	Walking	School Nurse	Unintentional	Trip	No action necessary	No Others involved	Provided on-site band-aide/bandage/ice	Minor/no follow up required
Boy	Grade 3	Recess	Stairs/ steps	Knee/lower leg/shin	Inattention/distracted	Scrape/scratch	Walking	School Nurse	Unintentional	Cut/Scratch	No action necessary	No Others involved	Cleaned/washed/isolated wound/area	Minor/no follow up required
Boy	Grade 5	Classroom	Classroom	Wrist/hand/finger	Inattention/distracted	Scrape/scratch	Playing	School Nurse	Unintentional	Hit	No action necessary	No Others involved	Cleaned/washed/isolated wound/area	Minor/no follow up required
Boy	Grade 5	Classroom	Classroom	Knee/lower leg/shin	Inattention/distracted	Bump/hit	Playing	School Nurse	Unintentional	Hit	No action necessary	No Others involved	Provided on-site band-aide/bandage/ice	Minor/no follow up required
Girl	Grade 1	Recess	Stairs/ steps	Knee/lower leg/shin	Inattention/distracted	Bruise	Playing	School Nurse	Unintentional	Hit	No action necessary	No Others involved	Provided on-site band-aide/bandage/ice	Minor/no follow up required
Boy	Grade 4	Recess	Playground	Face/ nose/ears/mouth	Playing/Running/climbing	Bruise	Playing	School Nurse	Unintentional	Trip	No action necessary	No Others involved	Provided on-site band-aide/bandage/ice	Minor/no follow up required
Boy	Grade 4	Classroom	Classroom	Face/ nose/ears/mouth	Collision/fall	Bump/hit	Running	School Nurse	Unintentional	Hit	No action necessary	No Others involved	Provided on-site band-aide/bandage/ice	Minor/no follow up required
Boy	Grade 4	Recess	Playground	Throat/neck	Playing/Running/climbing	Scrape/scratch	Playing	School Nurse	Unintentional	Hit	No action necessary	No Others involved	Cleaned/washed/isolated wound/area	Minor/no follow up required
Boy	Grade 6	Recess	Playground	Face/ nose/ears/mouth	Playing/Running/climbing	Bruise	Playing	School Nurse	Unintentional	Hit	No action necessary	No Others involved	Provided on-site band-aide/bandage/ice	Minor/no follow up required
Girl	KG1	Recess	Playground	Face/ nose/ears/mouth	Playing/Running/climbing	Bruise	Playing	School Nurse	Unintentional	Hit	No action necessary	No Others involved	Provided on-site band-aide/bandage/ice	Minor/no follow up required
Boy	Grade 2	Recess	Playground	Head/Not Face	Playing/Running/climbing	Bump/hit	Playing	School Nurse	Unintentional	Hit	No action necessary	No Others involved	Provided on-site band-aide/bandage/ice	Minor/no follow up required
Boy	Grade 3	Recess	Playground	Wrist/hand/finger	Playing/Running/climbing	Bruise	Playing	School Nurse	Unintentional	Hit	No action necessary	No Others involved	Provided on-site band-aide/bandage/ice	Minor/no follow up required
Boy	Grade 7	Recess	Playground	Forearm/elbow	Playing/Running/climbing	Bump/hit	Playing	School Nurse	Unintentional	Trip	No action necessary	No Others involved	Provided on-site band-aide/bandage/ice	Minor/no follow up required
Girl	Grade 4	Recess	Playground	Ankle/foot/toe	Playing/Running/climbing	Sprain	Playing	School Nurse	Unintentional	Trip	No action necessary	No Others involved	Provided on-site band-aide/bandage/ice	Minor/no follow up required
Boy	KG1	Classroom	Classroom	Face/ nose/ears/mouth	Inattention/distracted	Bruise	Getting up	School Nurse	Unintentional	Hit	No action necessary	No Others involved	Provided on-site band-aide/bandage/ice	Minor/no follow up required
Boy	Grade 3	Recess	Playground	Shoulder/ upper arm	Playing/Running/climbing	Bump/hit	Playing	School Nurse	Unintentional	Hit	No action necessary	No Others involved	Provided on-site band-aide/bandage/ice	Minor/no follow up required
Boy	Grade 2	Recess	Playground	Ankle/foot/toe	Playing/Running/climbing	Sprain	Playing	School Nurse	Unintentional	Trip	No action necessary	No Others involved	Provided on-site band-aide/bandage/ice	Minor/no follow up required
Boy	Grade 7	Recess	Playground	Wrist/hand/finger	Playing/Running/climbing	Bruise	Playing	School Nurse	Unintentional	Hit	No action necessary	No Others involved	Provided on-site band-aide/bandage/ice	Minor/no follow up required
Boy	Grade 4	Recess	Playground	Back/backside	Playing/Running/climbing	Bump/hit	Playing	School Nurse	Unintentional	Hit	No action necessary	No Others involved	Provided on-site band-aide/bandage/ice	Minor/no follow up required
Girl	Grade 10	Recess	Playground	Face/ nose/ears/mouth	Playing/Running/climbing	Bump/hit	Playing	School Nurse	Unintentional	Hit	No action necessary	No Others involved	Provided on-site band-aide/bandage/ice	Minor/no follow up required
Boy	Grade 5	Recess	Playground	Face/ nose/ears/mouth	Playing/Running/climbing	Bump/hit	Playing	School Nurse	Unintentional	Hit	No action necessary	No Others involved	Provided on-site band-aide/bandage/ice	Minor/no follow up required
Girl	Grade 2	Recess	Playground	Knee/lower leg/shin	Playing/Running/climbing	Bump/hit	Playing	School Nurse	Intentional	Hit	No action necessary	Boy Classmate	Provided on-site band-aide/bandage/ice	Minor/no follow up required
Girl	Grade 6	Recess	Playground	Wrist/hand/finger	Inattention/distracted	Bump/hit	Playing	School Nurse	Unintentional	Hit	No action necessary	No Others involved	Provided on-site band-aide/bandage/ice	Minor/no follow up required
Boy	Grade 5	PE/Sports	Playground	Wrist/hand/finger	Playing/Running/climbing	Sprain	Running	School Nurse	Unintentional	Hit	Called the parent or guardian	No Others involved	Provided on-site band-aide/bandage/ice	Moderate/first aide/doctor aide required
Girl	Grade 1	Recess	Playground	Wrist/hand/finger	Inattention/distracted	Scrape/scratch	Running	School Nurse	Unintentional	Hit	No action necessary	No Others involved	Cleaned/washed/isolated wound/area	Minor/no follow up required
Boy	Grade 2	Recess	Playground	Back/backside	Fight, aggression, roughness between students	Sprain	Playing	School Nurse	Intentional	Kick	No action necessary	Boy Classmate	Provided on-site band-aide/bandage/ice	Minor/no follow up required
Boy	Grade 3	Recess	Playground	Back/backside	Playing/Running/climbing	Bump/hit	Jumping	School Nurse	Unintentional	Hit	Called the parent or guardian	No Others involved	Provided on-site band-aide/bandage/ice	Moderate/first aide/doctor aide required
Boy	Grade 2	Recess	Playground	Knee/lower leg/shin	Collision/fall	Bump/hit	Playing	School Nurse	Unintentional	Hit	No action necessary	No Others involved	Provided on-site band-aide/bandage/ice	Minor/no follow up required
Boy	Grade 7	Recess	Playground	Face/ nose/ears/mouth	Collision/fall	Bump/hit	Playing	School Nurse	Intentional	Hit	No action necessary	Boy Classmate	Cleaned/washed/isolated wound/area	Minor/no follow up required
Girl	Grade 6	PE/Sports	Gym	Wrist/hand/finger	Playing/Running/climbing	Sprain	Playing	School Nurse	Unintentional	Hit	No action necessary	No Others involved	Provided on-site band-aide/bandage/ice	Minor/no follow up required
Girl	Grade 7	PE/Sports	Gym	Ankle/foot/toe	Playing/Running/climbing	Sprain	Playing	School Nurse	Unintentional	Trip	No action necessary	No Others involved	Provided on-site band-aide/bandage/ice	Minor/no follow up required
Boy	KG1	Classroom	Classroom	Face/ nose/ears/mouth	Playing/Running/climbing	Bruise	Playing	School Nurse	Unintentional	Trip	No action necessary	No Others involved	Provided on-site band-aide/bandage/ice	Minor/no follow up required
Girl	KG1	Classroom	Classroom	Head/Not Face	Collision/fall	Bump/hit	Swinging	School Nurse	Unintentional	Hit	No action necessary	No Others involved	Provided on-site band-aide/bandage/ice	Minor/no follow up required
Girl	Grade 2	Recess	Playground	Head/Not Face	Collision/fall	Bump/hit	Running	School Nurse	Unintentional	Hit	No action necessary	No Others involved	Provided on-site band-aide/bandage/ice	Minor/no follow up required
Boy	Grade 10	PE/Sports	Gym	Wrist/hand/finger	Playing/Running/climbing	Sprain	Playing	School Nurse	Unintentional	Hit	Called the parent or guardian	No Others involved	Provided on-site band-aide/bandage/ice	Moderate/first aide/doctor aide required
Girl	Grade 2	Recess	Playground	Knee/lower leg/shin	Playing/Running/climbing	Scrape/scratch	Playing	School Nurse	Intentional	Bump	No action necessary	Boy Classmate	Cleaned/washed/isolated wound/area	Minor/no follow up required
Girl	Grade 2	Recess	Playground	Face/ nose/ears/mouth	Inattention/distracted	Punch/punched	Playing	School Nurse	Unintentional	Hit	No action necessary	Boy Classmate	Provided on-site band-aide/bandage/ice	Minor/no follow up required
Boy	Grade 5	Recess	Playground	Forearm/elbow	Playing/Running/climbing	Scrape/scratch	Playing	School Nurse	Intentional	Kick	No action necessary	Boy Classmate	Cleaned/washed/isolated wound/area	Minor/no follow up required
Boy	Grade 7	Recess	Playground	Wrist/hand/finger	Inattention/distracted	Cut	Playing	School Nurse	Unintentional	Cut/Scratch	No action necessary	No Others involved	Cleaned/washed/isolated wound/area	Minor/no follow up required
Boy	Grade 4	PE/Sports	Gym	Ankle/foot/toe	Inattention/distracted	Sprain	Running	School Nurse	Unintentional	Trip	No action necessary	No Others involved	Provided on-site band-aide/bandage/ice	Minor/no follow up required
Girl	Grade 2	Recess	Playground	Knee/lower leg/shin	Inattention/distracted	Scrape/scratch	Running	School Nurse	Unintentional	Trip	No action necessary	No Others involved	Provided on-site band-aide/bandage/ice	Minor/no follow up required
Girl	Grade 3	Recess	Playground	Forearm/elbow	Inattention/distracted	Scrape/scratch	Running	School Nurse	Unintentional	Object Thrown	No action necessary	No Others involved	Cleaned/washed/isolated wound/area	Minor/no follow up required
Boy	Grade 7	Recess	Hallway	Head/Not Face	Collision/fall	Scrape/scratch	Walking	School Nurse	Unintentional	Cut/Scratch	No action necessary	Boy Classmate	Cleaned/washed/isolated wound/area	Minor/no follow up required
Girl	KG1	Recess	Playground	Face/ nose/ears/mouth	Inattention/distracted	Bump/hit	Playing	School Nurse	Unintentional	Hit	No action necessary	No Others involved	Provided on-site band-aide/bandage/ice	Minor/no follow up required
Boy	Grade 5	PE/Sports	Gym	Face/ nose/ears/mouth	Playing/Running/climbing	Punch/punched	Running	School Nurse	Unintentional	Hit	No action necessary	Boy Classmate	Provided on-site band-aide/bandage/ice	Minor/no follow up required
Boy	Grade 4	Other	Stairs/ steps	Forearm/elbow	Inattention/distracted	Scrape/scratch	Running	School Nurse	Unintentional	Trip	No action necessary	No Others involved	Cleaned/washed/isolated wound/area	Minor/no follow up required
Boy	Grade 3	Recess	Playground	Forearm/elbow	Playing/Running/climbing	Scrape/scratch	Running	School Nurse	Unintentional	Trip	No action necessary	No Others involved	Cleaned/washed/isolated wound/area	Minor/no follow up required
Boy	Grade 2	Recess	Stairs/ steps	Face/ nose/ears/mouth	Inattention/distracted	Bump/hit	Jumping	School Nurse	Unintentional	Hit	No action necessary	No Others involved	Provided on-site band-aide/bandage/ice	Minor/no follow up required
Girl	Grade 4	Recess	Playground	Head/Not Face	Inattention/distracted	Bump/hit	Playing	School Nurse	Unintentional	Hit	No action necessary	No Others involved	Provided on-site band-aide/bandage/ice	Minor/no follow up required
Boy	Grade 10	Recess	Playground	Shoulder/ upper arm	Inattention/distracted	Bump/hit	Playing	School Nurse	Unintentional	Hit	No action necessary	No Others involved	Provided on-site band-aide/bandage/ice	Minor/no follow up required
Boy	Grade 7	Recess	Playground	Wrist/hand/finger	Playing/Running/climbing	Sprain	Playing	School Nurse	Unintentional	Hit	Called the parent or guardian	No Others involved	Provided on-site band-aide/bandage/ice	Moderate/first aide/doctor aide required
Boy	Grade 8	Recess	Playground	Shoulder/ upper arm	Playing/Running/climbing	Bump/hit	Playing	School Nurse	Unintentional	Hit	No action necessary	No Others involved	Provided on-site band-aide/bandage/ice	Minor/no follow up required
Girl	KG1	Classroom	Classroom	Teeth/lips	Inattention/distracted	Jammed/ jabbed	Running	School Nurse	Unintentional	Hit	No action necessary	No Others involved	Provided on-site band-aide/bandage/ice	Minor/no follow up required
Girl	Grade 4	Recess	Playground	Knee/lower leg/shin	Aggressive behaviour by student	Scrape/scratch	Running	School Nurse	Unintentional	Trip	No action necessary	No Others involved	Cleaned/washed/isolated wound/area	Minor/no follow up required
Boy	Grade 1	Recess	Playground	Face/ nose/ears/mouth	Inattention/distracted	Bump/hit	Running	School Nurse	Unintentional	Hit	No action necessary	No Others involved	Provided on-site band-aide/bandage/ice	Minor/no follow up required
Girl	Grade 7	Recess	Playground	Knee/lower leg/shin	Inattention/distracted	Scrape/scratch	Running	School Nurse	Unintentional	Trip	No action necessary	No Others involved	Cleaned/washed/isolated wound/area	Minor/no follow up required
Boy	Grade 5	Recess	Playground	Shoulder/ upper arm	Fight, aggression, roughness between students	Bruise	Playing	School Nurse	Unclear	Bump	No action necessary	Boy Classmate	Provided on-site band-aide/bandage/ice	Minor/no follow up required
Girl	Grade 4	Recess	Playground	Teeth/lips	Inattention/distracted	Punch/punched	Playing	School Nurse	Unintentional	Hit	No action necessary	Boy Classmate	Provided on-site band-aide/bandage/ice	Minor/no follow up required
Boy	Grade 3	Other	Stairs/ steps	Knee/lower leg/shin	Inattention/distracted	Scrape/scratch	Running	School Nurse	Unintentional	Trip	No action necessary	No Others involved	Cleaned/washed/isolated wound/area	Minor/no follow up required
Girl	Grade 2	PE/Sports	Gym	Knee/lower leg/shin	Inattention/distracted	Scrape/scratch	Running	School Nurse	Unintentional	Trip	No action necessary	No Others involved	Cleaned/washed/isolated wound/area	Minor/no follow up required
Boy	Grade 2	Recess	Playground	Knee/lower leg/shin	Inattention/distracted	bruise	Playing	School Nurse	Unintentional	Trip	No action necessary	No Others involved	Provided on-site band-aide/bandage/ice	Minor/no follow up required
Girl	Grade 2	Recess	Playground	Face/ nose/ears/mouth	Inattention/distracted	Punch/punched	Playing	School Nurse	Unintentional	Bump	No action necessary	Boy Classmate	Provided on-site band-aide/bandage/ice	Minor/no follow up required
Boy	Grade 3	Recess	Playground	Knee/lower leg/shin	Collision/fall	Scrape/scratch	Playing	School Nurse	Unintentional	Trip	No action necessary	Boy Classmate	Cleaned/washed/isolated wound/area	Minor/no follow up required
Boy	Grade 4	Recess	Playground	Eye/eyes	Playing/Running/climbing	Bump/hit	Playing	School Nurse	Unintentional	Hit	No action necessary	Boy Classmate	Provided on-site band-aide/bandage/ice	Minor/no follow up required
Boy	Grade 4	Recess	Playground	Forearm/elbow	Playing/Running/climbing	Scrape/scratch	Running	School Nurse	Unintentional	Trip	No action necessary	No Others involved	Cleaned/washed/isolated wound/area	Minor/no follow up required
Girl	Grade 4	Recess	Playground	Knee/lower leg/shin	Playing/Running/climbing	Scrape/scratch	Playing	School Nurse	Unintentional	Trip	No action necessary	No Others involved	Cleaned/washed/isolated wound/area	Minor/no follow up required
Boy	Grade 4	Classroom	Classroom	Knee/lower leg/shin	Inattention/distracted	Scrape/scratch	Getting up	School Nurse	Unintentional	Cut/Scratch	No action necessary	No Others involved	Cleaned/washed/isolated wound/area	Minor/no follow up required
Girl	Grade 2	Recess	Playground	Eye/eyes	Playing/Running/climbing	Bump/hit	Playing	School Nurse	Unintentional	Hit	No action necessary	Boy Classmate	Provided on-site band-aide/bandage/ice	Minor/no follow up required
Boy	Grade 2	Recess	Playground	Eye/eyes	Playing/Running/climbing	Bump/hit	Playing	School Nurse	Unintentional	Hit	No action necessary	Boy Classmate	Provided on-site band-aide/bandage/ice	Minor/no follow up required
Girl	Grade 5	Recess	Playground	Knee/lower leg/shin	Playing/Running/climbing	Bruise	Running	School Nurse	Unintentional	Trip	No action necessary	No Others involved	Provided on-site band-aide/bandage/ice	Minor/no follow up required
Girl	Grade 7	Other	Street	Knee/lower leg/shin	Inattention/distracted	Scrape/scratch	Walking	School Nurse	Unintentional	Trip	No action necessary	No Others involved	Cleaned/washed/isolated wound/area	Minor/no follow up required
Boy	Grade 3	Recess	Playground	Thigh/hip	Playing/Running/climbing	Bump/hit	Running	School Nurse	Unintentional	Hit	No action necessary	Boy Classmate	Provided on-site band-aide/bandage/ice	Minor/no follow up required
Boy	Grade 6	Recess	Playground	Knee/lower leg/shin	Inattention/distracted	Scrape/scratch	Running	School Nurse	Unintentional	Trip	No action necessary	No Others involved	Cleaned/washed/isolated wound/area	Minor/no follow up required
Boy	Grade 7	Recess	Playground	Knee/lower leg/shin	Inattention/distracted	Scrape/scratch	Running	School Nurse	Unintentional	Trip	No action necessary	No Others involved	Cleaned/washed/isolated wound/area	Minor/no follow up required
Boy	Grade 9	PE/Sports	Gym	Thigh/hip	Playing/Running/climbing	Sprain	Jumping	School Nurse	Unintentional	Trip	Called the parent or guardian	No Others involved	Provided on-site band-aide/bandage/ice	Moderate/first aide/doctor aide required
Boy	Grade 5	Recess	Playground	Knee/lower leg/shin	Playing/Running/climbing	Scrape/scratch	Running	School Nurse	Unintentional	Trip	No action necessary	No Others involved	Cleaned/washed/isolated wound/area	Minor/no follow up required
Boy	KG1	Recess	Playground	Face/ nose/ears/mouth	Playing/Running/climbing	Bruise	Running	School Nurse	Unintentional	Trip	No action necessary	No Others involved	Provided on-site band-aide/bandage/ice	Minor/no follow up required
Boy	Grade 6	Recess	Playground	Wrist/hand/finger	Playing/Running/climbing	Sprain	Playing	School Nurse	Unintentional	Hit	No action necessary	No Others involved	Provided on-site band-aide/bandage/ice	Minor/no follow up required
Girl	Grade 4	Recess	Hallway	Face/ nose/ears/mouth	Playing/Running/climbing	Cut	Playing	School Nurse	Intentional	Shove	Called the parent or guardian	Girl Classmate	Cleaned/washed/isolated wound/area	Moderate/first aide/doctor aide required
Boy	Grade 6	Classroom	Classroom	Wrist/hand/finger	Inattention/distracted	Scrape/scratch	Getting up	School Nurse	Unintentional	Cut/Scratch	No action necessary	No Others involved	Cleaned/washed/isolated wound/area	Minor/no follow up required
Boy	Grade 1	Recess	Classroom	Forearm/elbow	Inattention/distracted	Scrape/scratch	Running	School Nurse	Unintentional	Trip	No action necessary	No Others involved	Cleaned/washed/isolated wound/area	Minor/no follow up required
Boy	Grade 3	PE/Sports	Gym	Ankle/foot/toe	Playing/Running/climbing	Sprain	Running	School Nurse	Unintentional	Trip	No action necessary	No Others involved	Provided on-site band-aide/bandage/ice	Minor/no follow up required
Girl	Grade 4	Recess	Playground	Knee/lower leg/shin	Playing/Running/climbing	Scrape/scratch	Running	School Nurse	Unintentional	Trip	No action necessary	No Others involved	Cleaned/washed/isolated wound/area	Minor/no follow up required
Girl	Grade 3	Recess	Playground	Knee/lower leg/shin	Playing/Running/climbing	Sprain	Playing	School Nurse	Unintentional	Trip	No action necessary	No Others involved	Provided on-site band-aide/bandage/ice	Minor/no follow up required
Girl	Grade 1	Recess	Playground	Forearm/elbow	Playing/Running/climbing	Scrape/scratch	Playing	School Nurse	Unintentional	Trip	No action necessary	No Others involved	Cleaned/washed/isolated wound/area	Minor/no follow up required
Girl	Grade 6	Recess	Playground	Knee/lower leg/shin	Playing/Running/climbing	Bruise	Playing	School Nurse	Unintentional	Trip	No action necessary	No Others involved	Provided on-site band-aide/bandage/ice	Minor/no follow up required
Boy	Grade 5	Classroom	Classroom	Face/ nose/ears/mouth	Inattention/distracted	Scrape/scratch	Playing	School Nurse	Unintentional	Hit	No action necessary	No Others involved	Provided on-site band-aide/bandage/ice	Minor/no follow up required
Boy	Grade 3	Classroom	Classroom	Face/ nose/ears/mouth	Inattention/distracted	Bruise	Playing	School Nurse	Unintentional	Hit	No action necessary	No Others involved	Provided on-site band-aide/bandage/ice	Minor/no follow up required
Boy	Grade 4	Recess	Classroom	Knee/lower leg/shin	Inattention/distracted	Sprain	Running	School Nurse	Unintentional	Trip	No action necessary	No Others involved	Provided on-site band-aide/bandage/ice	Minor/no follow up required
Boy	Grade 3	Recess	Classroom	Head/Not Face	Collision/fall	Bump/hit	Walking	School Nurse	Unintentional	Shove	No action necessary	Boy Classmate	Provided on-site band-aide/bandage/ice	Minor/no follow up required
Girl	KG1	Recess	Playground	Face/ nose/ears/mouth	Playing/Running/climbing	Pinch	Playing	School Nurse	Unclear	Cut/Scratch	No action necessary	Girl Classmate	Provided on-site band-aide/bandage/ice	Minor/no follow up required
Boy	Grade 9	Recess	Playground	Wrist/hand/finger	Playing/Running/climbing	Sprain	Running	School Nurse	Unintentional	Trip	No action necessary	No Others involved	Provided on-site band-aide/bandage/ice	Minor/no follow up required
Boy	Grade 6	Recess	Playground	Wrist/hand/finger	Playing/Running/climbing	Sprain	Running	School Nurse	Unintentional	Trip	No action necessary	No Others involved	Provided on-site band-aide/bandage/ice	Minor/no follow up required
Girl	Grade 9	Recess	Playground	Head/Not Face	Inattention/distracted	Bloody nose	Sitting	School Nurse	Unintentional	Hit	No action necessary	No Others involved	Provided on-site band-aide/bandage/ice	Minor/no follow up required
Boy	Grade 7	Recess	Playground	Head/Not Face	Playing/Running/climbing	Bump/hit	Playing	School Nurse	Unintentional	Hit	No action necessary	No Others involved	Provided on-site band-aide/bandage/ice	Minor/no follow up required
Girl	Grade 6	PE/Sports	Gym	Knee/lower leg/shin	Playing/Running/climbing	Sprain	Running	School Nurse	Unintentional	Trip	No action necessary	No Others involved	Provided on-site band-aide/bandage/ice	Minor/no follow up required
Boy	Grade 3	Classroom	Classroom	Wrist/hand/finger	Inattention/distracted	Scrape/scratch	Talking	School Nurse	Unintentional	Cut/Scratch	No action necessary	No Others involved	Cleaned/washed/isolated wound/area	Minor/no follow up required
Girl	Grade 1	Recess	Playground	Face/ nose/ears/mouth	Inattention/distracted	Bump/hit	Running	School Nurse	Unintentional	Hit	No action necessary	No Others involved	Provided on-site band-aide/bandage/ice	Minor/no follow up required
Boy	Grade 4	Recess	Playground	Knee/lower leg/shin	Collision/fall	Sprain	Playing	School Nurse	Unintentional	Hit	No action necessary	No Others involved	Provided on-site band-aide/bandage/ice	Minor/no follow up required
Boy	Grade 2	Recess	Playground	Knee/lower leg/shin	Collision/fall	Bump/hit	Playing	School Nurse	Unintentional	Hit	No action necessary	Boy Classmate	Provided on-site band-aide/bandage/ice	Minor/no follow up required
Boy	Grade 5	Recess	Playground	Face/ nose/ears/mouth	Inattention/distracted	Bump/hit	Playing	School Nurse	Unintentional	Hit	No action necessary	No Others involved	Provided on-site band-aide/bandage/ice	Minor/no follow up required
Girl	Grade 1	Recess	Hallway	Knee/lower leg/shin	Inattention/distracted	Bruise	Playing	School Nurse	Unintentional	Hit	No action necessary	No Others involved	Provided on-site band-aide/bandage/ice	Minor/no follow up required
Boy	Grade 5	Recess	Playground	Face/ nose/ears/mouth	Inattention/distracted	Scrape/scratch	Running	School Nurse	Unintentional	Trip	No action necessary	No Others involved	Cleaned/washed/isolated wound/area	Minor/no follow up required
Girl	Grade 7	Classroom	Classroom	Face/ nose/ears/mouth	Inattention/distracted	Burn or scald	Playing	School Nurse	Unintentional	Trip	No action necessary	No Others involved	Cleaned/washed/isolated wound/area	Minor/no follow up required	burnt with the glue gun
Girl	Grade 1	Recess	Playground	Knee/lower leg/shin	Inattention/distracted	Scrape/scratch	Running	School Nurse	Unintentional	Trip	No action necessary	No Others involved	Cleaned/washed/isolated wound/area	Minor/no follow up required
Girl	Grade 2	Recess	Playground	Head/Not Face	Inattention/distracted	Bump/hit	Playing	School Nurse	Unintentional	Hit	No action necessary	No Others involved	Provided on-site band-aide/bandage/ice	Minor/no follow up required
Boy	Grade 6	Recess	Playground	Abdomen/ stomach	Playing/Running/climbing	Bruise	Running	School Nurse	Unintentional	Hit	No action necessary	No Others involved	Provided on-site band-aide/bandage/ice	Minor/no follow up required
Boy	KG2	Recess	Playground	Face/ nose/ears/mouth	Playing/Running/climbing	Bruise	Playing	School Nurse	Unintentional	Hit	No action necessary	No Others involved	Provided on-site band-aide/bandage/ice	Minor/no follow up required
Boy	Grade 11	Recess	Playground	Wrist/hand/finger	Playing/Running/climbing	Bruise	Playing	School Nurse	Unintentional	Hit	No action necessary	No Others involved	Provided on-site band-aide/bandage/ice	Minor/no follow up required
Boy	KG1	Recess	Playground	Face/ nose/ears/mouth	Playing/Running/climbing	Bruise	Playing	School Nurse	Unintentional	Hit	No action necessary	No Others involved	Provided on-site band-aide/bandage/ice	Minor/no follow up required
Boy	Grade 7	Recess	Playground	Chest/Ribs	Playing/Running/climbing	Punch/punched	Playing	School Nurse	Unintentional	Punch/poke	No action necessary	Boy Classmate	Provided on-site band-aide/bandage/ice	Minor/no follow up required
Boy	Grade 3	Recess	Playground	Shoulder/ upper arm	Playing/Running/climbing	Scrape/scratch	Running	School Nurse	Unintentional	Trip	No action necessary	No Others involved	Cleaned/washed/isolated wound/area	Minor/no follow up required
Boy	Grade 3	Classroom	Classroom	Wrist/hand/finger	Inattention/distracted	Bruise	Bending down	School Nurse	Unintentional	Hit	No action necessary	No Others involved	Provided on-site band-aide/bandage/ice	Minor/no follow up required
Boy	Grade 9	Recess	Playground	Face/ nose/ears/mouth	Playing/Running/climbing	Bump/hit	Playing	School Nurse	Unintentional	Hit	Called the parent or guardian	Boy Classmate	Provided on-site band-aide/bandage/ice	Moderate/first aide/doctor aide required
Girl	Grade 1	Recess	Playground	Face/ nose/ears/mouth	Playing/Running/climbing	Bump/hit	Playing	School Nurse	Unintentional	Hit	No action necessary	No Others involved	Provided on-site band-aide/bandage/ice	Minor/no follow up required
Girl	Grade 7	Classroom	Classroom	Wrist/hand/finger	Inattention/distracted	Burn or scald	Playing	School Nurse	Unintentional	Trip	No action necessary	No Others involved	Cleaned/washed/isolated wound/area	Minor/no follow up required	burnt with the glue gun
Boy	Grade 3	Recess	Playground	Wrist/hand/finger	Inattention/distracted	Scrape/scratch	Playing	School Nurse	Unintentional	Trip	No action necessary	No Others involved	Cleaned/washed/isolated wound/area	Minor/no follow up required
Girl	Grade 3	Recess	Playground	Knee/lower leg/shin	Playing/Running/climbing	Scrape/scratch	Playing	School Nurse	Intentional	Shove	No action necessary	Boy Classmate	Cleaned/washed/isolated wound/area	Minor/no follow up required
Boy	Grade 3	Recess	Playground	Head/Not Face	Playing/Running/climbing	Bump/hit	Running	School Nurse	Unintentional	Hit	No action necessary	Boy Classmate	Provided on-site band-aide/bandage/ice	Minor/no follow up required
Boy	Grade 3	Recess	Playground	Wrist/hand/finger	Playing/Running/climbing	Sprain	Playing	School Nurse	Unintentional	Hit	Called the parent or guardian	No Others involved	Provided on-site band-aide/bandage/ice	Moderate/first aide/doctor aide required
Boy	Grade 2	Recess	Playground	Knee/lower leg/shin	Playing/Running/climbing	Bruise	Playing	School Nurse	Unintentional	Hit	No action necessary	No Others involved	Provided on-site band-aide/bandage/ice	Minor/no follow up required
Boy	Grade 1	Recess	Playground	Wrist/hand/finger	Playing/Running/climbing	Scrape/scratch	Playing	School Nurse	Unintentional	Cut/Scratch	No action necessary	No Others involved	Cleaned/washed/isolated wound/area	Minor/no follow up required
Boy	Grade 2	PE/Sports	Gym	Face/ nose/ears/mouth	Playing/Running/climbing	Bruise	Running	School Nurse	Unintentional	Trip	No action necessary	No Others involved	Provided on-site band-aide/bandage/ice	Minor/no follow up required
Boy	Grade 7	Recess	Playground	Eye/eyes	Playing/Running/climbing	Bump/hit	Playing	School Nurse	Unintentional	Hit	No action necessary	No Others involved	Cleaned/washed/isolated wound/area	Minor/no follow up required
Girl	Grade 9	Recess	Playground	Face/ nose/ears/mouth	Playing/Running/climbing	Bump/hit	Running	School Nurse	Unintentional	Hit	No action necessary	Boy Classmate	Provided on-site band-aide/bandage/ice	Minor/no follow up required
Girl	Grade 4	Other	Stairs/ steps	Face/ nose/ears/mouth	Playing/Running/climbing	Cut	Climbing	School Nurse	Unintentional	Trip	Called the parent or guardian	No Others involved	Cleaned/washed/isolated wound/area	Moderate/first aide/doctor aide required
Boy	Grade 4	Recess	Playground	Knee/lower leg/shin	Playing/Running/climbing	Scrape/scratch	Running	School Nurse	Unintentional	Trip	No action necessary	No Others involved	Cleaned/washed/isolated wound/area	Minor/no follow up required
Boy	Grade 2	Recess	Playground	Knee/lower leg/shin	Playing/Running/climbing	Scrape/scratch	Playing	School Nurse	Unintentional	Trip	No action necessary	No Others involved	Cleaned/washed/isolated wound/area	Minor/no follow up required
Boy	Grade 4	Recess	Playground	Knee/lower leg/shin	Playing/Running/climbing	Scrape/scratch	Playing	School Nurse	Unintentional	Trip	No action necessary	No Others involved	Cleaned/washed/isolated wound/area	Minor/no follow up required
Boy	Grade 3	Recess	Playground	Face/ nose/ears/mouth	Playing/Running/climbing	Bump/hit	Playing	School Nurse	Unintentional	Hit	No action necessary	No Others involved	Provided on-site band-aide/bandage/ice	Minor/no follow up required
Girl	Grade 1	Recess	Playground	Knee/lower leg/shin	Playing/Running/climbing	Scrape/scratch	Playing	School Nurse	Unintentional	Trip	No action necessary	No Others involved	Cleaned/washed/isolated wound/area	Minor/no follow up required
Boy	Grade 3	PE/Sports	Gym	Forearm/elbow	Playing/Running/climbing	Bump/hit	Playing	School Nurse	Unintentional	Hit	No action necessary	No Others involved	Provided on-site band-aide/bandage/ice	Minor/no follow up required
Boy	Grade 3	Recess	Playground	Thigh/hip	Playing/Running/climbing	Bruise	Playing	School Nurse	Unintentional	Hit	No action necessary	Boy Classmate	Provided on-site band-aide/bandage/ice	Minor/no follow up required
Boy	Grade 1	Recess	Playground	Face/ nose/ears/mouth	Playing/Running/climbing	Bruise	Playing	School Nurse	Unintentional	Trip	No action necessary	No Others involved	Provided on-site band-aide/bandage/ice	Minor/no follow up required
Boy	Grade 4	Recess	Playground	Face/ nose/ears/mouth	Playing/Running/climbing	Bruise	Running	School Nurse	Unintentional	Trip	No action necessary	No Others involved	Provided on-site band-aide/bandage/ice	Minor/no follow up required
Girl	KG2	Classroom	Classroom	Wrist/hand/finger	Playing/Running/climbing	Bruise	Playing	School Nurse	Unintentional	Hit	No action necessary	No Others involved	Provided on-site band-aide/bandage/ice	Minor/no follow up required
Girl	Grade 1	Recess	Playground	Wrist/hand/finger	Playing/Running/climbing	Scrape/scratch	Playing	School Nurse	Unintentional	Trip	No action necessary	No Others involved	Cleaned/washed/isolated wound/area	Minor/no follow up required
Boy	Grade 1	Recess	Playground	Knee/lower leg/shin	Playing/Running/climbing	Bruise	Playing	School Nurse	Unintentional	Shove	No action necessary	Boy Classmate	Provided on-site band-aide/bandage/ice	Minor/no follow up required
Boy	Grade 7	Recess	Playground	Wrist/hand/finger	Playing/Running/climbing	Bruise	Playing	School Nurse	Unintentional	Hit	No action necessary	No Others involved	Provided on-site band-aide/bandage/ice	Minor/no follow up required
Boy	Grade 2	Recess	Playground	Knee/lower leg/shin	Playing/Running/climbing	Sprain	Playing	School Nurse	Unintentional	Trip	No action necessary	No Others involved	Provided on-site band-aide/bandage/ice	Minor/no follow up required
Boy	Grade 5	Recess	Playground	Forearm/elbow	Playing/Running/climbing	Scrape/scratch	Playing	School Nurse	Unintentional	Trip	No action necessary	No Others involved	Provided on-site band-aide/bandage/ice	Minor/no follow up required
Boy	Grade 1	Recess	Playground	Wrist/hand/finger	Playing/Running/climbing	Cut	Playing	School Nurse	Unintentional	Trip	No action necessary	No Others involved	Cleaned/washed/isolated wound/area	Minor/no follow up required
Boy	Grade 4	PE/Sports	Gym	Face/ nose/ears/mouth	Playing/Running/climbing	Bruise	Running	School Nurse	Unintentional	Hit	No action necessary	No Others involved	Provided on-site band-aide/bandage/ice	Minor/no follow up required
Boy	Grade 3	Recess	Playground	Wrist/hand/finger	Playing/Running/climbing	Sprain	Playing	School Nurse	Unintentional	Hit	No action necessary	No Others involved	Provided on-site band-aide/bandage/ice	Minor/no follow up required
Boy	Grade 3	Recess	Playground	Head/Not Face	Playing/Running/climbing	Bump/hit	Running	School Nurse	Unintentional	Trip	Called the parent or guardian	No Others involved	Provided on-site band-aide/bandage/ice	Moderate/first aide/doctor aide required
Boy	Grade 2	Recess	Playground	Wrist/hand/finger	Playing/Running/climbing	Sprain	Playing	School Nurse	Unintentional	Hit	No action necessary	No Others involved	Provided on-site band-aide/bandage/ice	Minor/no follow up required
Boy	Grade 4	Recess	Playground	Head/Not Face	Playing/Running/climbing	Bump/hit	Playing	School Nurse	Unintentional	Hit	No action necessary	No Others involved	Provided on-site band-aide/bandage/ice	Minor/no follow up required
Boy	Grade 2	Recess	Playground	Knee/lower leg/shin	Playing/Running/climbing	Scrape/scratch	Playing	School Nurse	Unintentional	Trip	No action necessary	No Others involved	Cleaned/washed/isolated wound/area	Minor/no follow up required
Girl	KG2	Recess	Playground	Face/ nose/ears/mouth	Playing/Running/climbing	Bruise	Running	School Nurse	Unintentional	Trip	No action necessary	No Others involved	Provided on-site band-aide/bandage/ice	Minor/no follow up required
Boy	Grade 4	PE/Sports	Gym	Knee/lower leg/shin	Playing/Running/climbing	Sprain	Playing	School Nurse	Unintentional	Trip	No action necessary	No Others involved	Provided on-site band-aide/bandage/ice	Minor/no follow up required
Boy	Grade 1	Classroom	Classroom	Eye/eyes	Inattention/distracted	Puncture	Sitting	School Nurse	Unintentional	Punch/poke	Called the parent or guardian	Boy Classmate	Cleaned/washed/isolated wound/area	Minor/no follow up required	by accident his friend entered the pencil in his eye
Boy	Grade 2	Recess	Playground	Thigh/hip	Playing/Running/climbing	Bruise	Running	School Nurse	Unintentional	Trip	No action necessary	No Others involved	Provided on-site band-aide/bandage/ice	Minor/no follow up required	while Running he tripped and hit his hip over the bench
Girl	Grade 3	PE/Sports	Playground	Knee/lower leg/shin	Playing/Running/climbing	Bump/hit	Running	School Nurse	Unintentional	Trip	No action necessary	No Others involved	Provided on-site band-aide/bandage/ice	Minor/no follow up required	while Running she tripped and fell down on her knees
Boy	KG1	Classroom	Classroom	Shoulder/ upper arm	Aggressive behaviour by student	Bite	Playing	School Nurse	Intentional	Bite	No action necessary	Boy Classmate	Provided on-site band-aide/bandage/ice	Minor/no follow up required	get bited by his friend while Playing in the classroom
Boy	KG1	Classroom	Classroom	Face/ nose/ears/mouth	Inattention/distracted	Cut	Walking	School Nurse	Unintentional	Trip	Called the parent or guardian	No Others involved	Stopped bleeding	Moderate/first aide/doctor aide required	he was Walking in the classroom,tripped and hit his forehead over a sharp edge, he had a cut but doesn't need suturing, steristrips applied
Boy	Grade 1	Recess	Playground	Wrist/hand/finger	Aggressive behaviour by student	Bump/hit	Playing	School Nurse	Intentional	Shove	No action necessary	Boy Classmate	Provided on-site band-aide/bandage/ice	Minor/no follow up required	his friend pushed him while Playing in the playground
Girl	KG1	Recess	Playground	Face/ nose/ears/mouth	Collision/fall	Bump/hit	Running	School Nurse	Unintentional	Bump	No action necessary	Girl Classmate	Provided on-site band-aide/bandage/ice	Minor/no follow up required	she was Running and she bumped into her friend
Boy	Grade 1	Recess	Playground	Face/ nose/ears/mouth	Inattention/distracted	Pinch	Walking	School Nurse	Intentional	Bump	No action necessary	Boy Classmate	Provided on-site band-aide/bandage/ice	Minor/no follow up required	he was Walking in the playground and his friend closed the separating door in his face. He bumped his forehead against the door
Boy	Grade 1	PE/Sports	Playground	Head/Not Face	Collision/fall	Bump/hit	Running	School Nurse	Unintentional	Trip	No action necessary	No Others involved	Provided on-site band-aide/bandage/ice	Minor/no follow up required	while he was Running he tripped and fell down on his head
Boy	Grade 2	Recess	Playground	Knee/lower leg/shin	Playing/Running/climbing	Bump/hit	Running	School Nurse	Unintentional	Trip	No action necessary	No Others involved	Provided on-site band-aide/bandage/ice	Minor/no follow up required	while he was Running he tripped and fell down on his knee
Boy	Grade 2	Recess	Playground	Knee/lower leg/shin	Playing/Running/climbing	Bump/hit	Running	School Nurse	Unintentional	Bump	No action necessary	Unknown	Provided on-site band-aide/bandage/ice	Minor/no follow up required	while he was Running he bumped into anOther student and fell down on his knee
Boy	KG1	Classroom	Classroom	Wrist/hand/finger	Inattention/distracted	Bump/hit	Standing	School Nurse	Unintentional	Punch/poke	No action necessary	Boy Classmate	Provided on-site band-aide/bandage/ice	Minor/no follow up required	his friend closed the classroom door on his fingernail while he was standing beside the door
Girl	KG2	Classroom	Classroom	Eye/eyes	Inattention/distracted	Bump/hit	Sitting	School Nurse	Unintentional	Punch/poke	No action necessary	Boy Classmate	Cleaned/washed/isolated wound/area	Minor/no follow up required	by accident her friend hit her on her eye while sitting in the classroom
Boy	Grade 10	PE/Sports	Playground	Knee/lower leg/shin	Playing/Running/climbing	Sprain	Playing	by First Aid Trained Staff	Unintentional		Called an Ambulance	Boy Classmate	Student sent to Emergency facility	Very serious/ambulance	during football game his friend stepped on his foot while he was turning so his knee dislocated. he layed down on the floor until the red cross arrived and transported him to the ER. Parents informed.
Girl	Grade 1	Recess	Playground	Knee/lower leg/shin	Rush, stress, impatience	Bump/hit	Playing	School Nurse	Unintentional	Hit	No action necessary	Boy Classmate	Provided on-site band-aide/bandage/ice	Minor/no follow up required	she was Playing in the playground and her friend was Running and bumped into her. She fell down on her knees
Girl	Grade 2	Recess	Playground	Forearm/elbow	Rush, stress, impatience	Scrape/scratch	Playing	School Nurse	Unintentional	Cut/Scratch	No action necessary	Boy Classmate	Cleaned/washed/isolated wound/area	Minor/no follow up required	she was sliding on the slide and scratched her hand
Boy	Grade 1	Recess	Stairs/ steps	Knee/lower leg/shin	Rush, stress, impatience	Bruise	Walking	School Nurse	Unintentional	Trip	No action necessary	No Others involved	Provided on-site band-aide/bandage/ice	Minor/no follow up required	while taking the stairs to go to the recess he tripped on the stairs
Girl	Grade 1	Recess	Playground	Knee/lower leg/shin	Playing/Running/climbing	Bump/hit	Running	School Nurse	Unintentional	Shove	No action necessary	Boy Classmate	Provided on-site band-aide/bandage/ice	Minor/no follow up required	someone pushed her in the playground
Boy	Grade 11	PE/Sports	Playground	Ankle/foot/toe	Playing/Running/climbing	Sprain	Running	School Nurse	Unintentional	Trip	No action necessary	No Others involved	Provided on-site band-aide/bandage/ice	Minor/no follow up required	while playging football, his foot twisted and became painful in Walking
Boy	Grade 8	PE/Sports	Playground	Face/ nose/ears/mouth	Playing/Running/climbing	Cut	Playing	School Nurse	Unintentional	Object Thrown	Called the school Emergency Vehicle	Boy Classmate	Student sent to Emergency facility	Moderate/first aide/doctor aide required	he received a ball hit on his eyeglasses during football game which caused a cut in his forehead and needs suturing, went to ER
Boy	Grade 7	Recess	Playground	Forearm/elbow	Playing/Running/climbing	Cut	Running	School Nurse	Unintentional	Trip	No action necessary	No Others involved	Provided on-site band-aide/bandage/ice	Minor/no follow up required	he tripped and fell down on his elbow during recess
Girl	Grade 1	Classroom	Stairs/ steps	Knee/lower leg/shin	Rush, stress, impatience	Bruise	Running	School Nurse	Unintentional	Trip	No action necessary	No Others involved	Provided on-site band-aide/bandage/ice	Minor/no follow up required	she tripped on the stairs and fell down on her knees
Boy	Grade 4	Recess	Playground	Private Part	Fight, aggression, roughness between students	Bump/hit	Kicking	School Nurse	Intentional	Fighting	No action necessary	Boy Classmate	Provided on-site band-aide/bandage/ice	Minor/no follow up required	he was fighting with his friend and received a kick on his Private Parts
Boy	Grade 4	Other	Stairs/ steps	Knee/lower leg/shin	Collision/fall	Bruise	Walking	School Nurse	Unintentional	Trip	No action necessary	No Others involved	Provided on-site band-aide/bandage/ice	Minor/no follow up required	he tripped while going down the stairs (leaving school to go home), he hit his legs
Boy	KG1	Classroom	Classroom	Wrist/hand/finger	Aggressive behaviour by student	Bite	Playing	School Nurse	Intentional	Bite	No action necessary	Boy Classmate	Provided on-site band-aide/bandage/ice	Minor/no follow up required	his friend bited him on his hand while Playing in the classroom
Girl	Grade 11	Other	Bathroom	Head/Not Face	Inattention/distracted	Bump/hit	Walking	School Nurse	Unintentional	Hit	No action necessary	Girl Classmate	Provided on-site band-aide/bandage/ice	Minor/no follow up required	she was going to enter the toilet and her friend opened the door suddenly so she received a hit on her forehead
Boy	Grade 1	Recess	Stairs/ steps	Knee/lower leg/shin	Rush, stress, impatience	Scrape/scratch	Walking	School Nurse	Unintentional	Trip	No action necessary	No Others involved	Provided on-site band-aide/bandage/ice	Minor/no follow up required	he tripped on the stairs and scratched an old wound on his knee
															vacation from 20 to 23 november
Girl	Grade 1	Recess	Playground	Face/ nose/ears/mouth	Playing/Running/climbing	Bump/hit	Running	School Nurse	Unintentional	Trip	No action necessary	No Others involved	Provided on-site band-aide/bandage/ice	Minor/no follow up required	she tripped while Running and fell down on her nose
Boy	Grade 4	Recess	Playground	Wrist/hand/finger	Fight, aggression, roughness between students	Sprain	Playing	School Nurse	Intentional	Rudeness	No action necessary	Boy Classmate	Provided on-site band-aide/bandage/ice	Minor/no follow up required	he had his fingers twisted by his friend
Girl	KG1	Recess	Playground	Wrist/hand/finger	Inattention/distracted	Pinch	Playing	School Nurse	Unintentional	Bump	No action necessary	Both Boy and Girl Classmates	Provided on-site band-aide/bandage/ice	Minor/no follow up required	while Playing in the plastic house in the playground her friends closed the window on her fingers
Girl	Grade 1	Classroom	Classroom	Eye/eyes	Inattention/distracted	Puncture	Sitting	School Nurse	Unintentional	Punch/poke	No action necessary	No Others involved	Cleaned/washed/isolated wound/area	Minor/no follow up required	by accident she entered her pencil in her eye, no injury
Boy	Grade 2	Recess	Playground	Face/ nose/ears/mouth	Fight, aggression, roughness between students	Bump/hit	Playing	School Nurse	Intentional	Punch/poke	No action necessary	Boy Classmate	Provided on-site band-aide/bandage/ice	Minor/no follow up required	fighting with his friend he received a punch on his cheek
Boy	KG1	Recess	Playground	Head/Not Face	Inattention/distracted	Bump/hit	Playing	School Nurse	Unintentional	Bump	No action necessary	No Others involved	Provided on-site band-aide/bandage/ice	Minor/no follow up required	he was Running in the playground and bumped into the wall he hit his forehead
Girl	KG2	Recess	Playground	Wrist/hand/finger	Rush, stress, impatience	Bump/hit	Playing	School Nurse	Intentional	Shove	No action necessary	Boy Classmate	Provided on-site band-aide/bandage/ice	Minor/no follow up required	his friend pushed her she fell down on her hand, no injury just pain
Boy	KG1	Recess	Playground	Head/Not Face	Inattention/distracted	Bump/hit	Running	School Nurse	Unintentional	Hit	No action necessary	No Others involved	Provided on-site band-aide/bandage/ice	Minor/no follow up required	he was Running in the playground and bumped into the wall. He hit his forehead (bump and bruise )
Girl	KG1	Recess	Playground	Face/ nose/ears/mouth	Rush, stress, impatience	Bump/hit	Running	School Nurse	Unintentional	Trip	No action necessary	No Others involved	Provided on-site band-aide/bandage/ice	Minor/no follow up required	she tripped in the playground and hit her face over the slide's edge she got a big bruise on her cheek
Girl	Grade 1	PE/Sports	Playground	Face/ nose/ears/mouth	Playing/Running/climbing	Bump/hit	Playing	School Nurse	Unintentional	Object Thrown	No action necessary	Boy Classmate	Provided on-site band-aide/bandage/ice	Minor/no follow up required	she received a ball hit on her face while practicing basketball
Girl	Grade 3	Recess	Playground	Knee/lower leg/shin	Environment (i.e. rough ground)	Bump/hit	Walking	School Nurse	Unintentional	Trip	No action necessary	No Others involved	Provided on-site band-aide/bandage/ice	Minor/no follow up required	she slipped on the wet floor and fell down on her knee
Girl	Grade 2	Classroom	Classroom	Wrist/hand/finger	Inattention/distracted	Puncture	Sitting	School Nurse	Unintentional	Cut/Scratch	No action necessary	No Others involved	Cleaned/washed/isolated wound/area	Minor/no follow up required	by accident, she punctured her hand with her pencil(small scratch)
Boy	KG2	Recess	Playground	Head/Not Face	Inattention/distracted	Bump/hit	Running	School Nurse	Unintentional	Bump	No action necessary	Boy Classmate	Provided on-site band-aide/bandage/ice	Minor/no follow up required	he bumped into his friend while Running in the playground. He hit his head
Boy	KG1	Recess	Playground	Head/Not Face	Rush, stress, impatience	Bump/hit	Walking	School Nurse	Unintentional	Bump	No action necessary	No Others involved	Provided on-site band-aide/bandage/ice	Minor/no follow up required	he bumped into the door and hit his forehead
Boy	KG2	Other	Hallway	Head/Not Face	Inattention/distracted	Bump/hit	Walking	School Nurse	Unintentional	Hit	No action necessary	Both Boy and Girl Classmates	Provided on-site band-aide/bandage/ice	Minor/no follow up required	while Walking in the hallway to go to the bathroom ,kids were Running in the opposite way, they pushed him, he hit his forehead over the wall.(
Boy	Grade 12	Classroom	Classroom	Ankle/foot/toe	Rush, stress, impatience	Bump/hit	Running	School Nurse	Unintentional	Hit	Called the parent or guardian	No Others involved	Student sent to Emergency facility	Moderate/first aide/doctor aide required	while Walking in a rush his foot bumped into the table. The nail of his big toe was partially removed.send to ER.(after going to ER fracture on his toe)
Boy	Grade 2	Recess	Playground	Knee/lower leg/shin	Playing/Running/climbing	Bump/hit	Playing	School Nurse	Unintentional	Cut/Scratch	No action necessary	No Others involved	Provided on-site band-aide/bandage/ice	Minor/no follow up required	fell down in the playground while Playing (scratch on his knee)
Boy	Grade 11	PE/Sports	Playground	Face/ nose/ears/mouth	Environment (i.e. rough ground)	Cut	Playing	School Nurse	Unintentional	Cut/Scratch	No action necessary	No Others involved	Provided on-site band-aide/bandage/ice	Minor/no follow up required	he slipped because of the wet floor, his eyeglasses entered in his eyebrow (small cut)
Boy	KG2	PE/Sports	Playground	Head/Not Face	Rush, stress, impatience	Bump/hit	Playing	School Nurse	Unintentional	Trip	No action necessary	No Others involved	Provided on-site band-aide/bandage/ice	Minor/no follow up required	during sports session he tripped while catching the ball and fell down on his head
Girl	Grade 6	PE/Sports	Playground	Ankle/foot/toe	Playing/Running/climbing	Sprain	Running	School Nurse	Unintentional	Trip	No action necessary	No Others involved	Provided on-site band-aide/bandage/ice	Minor/no follow up required	while Playing sports she tripped and twisted her ankle
Boy	Grade 6	Other	Playground	Forearm/elbow	Environment (i.e. rough ground)	Bump/hit	Running	School Nurse	Unintentional	Trip	No action necessary	No Others involved	Provided on-site band-aide/bandage/ice	Minor/no follow up required	he was Running in the playground coming from block C to block B while it was raining,slipped and fell down on his elbow
Boy	Grade 4	Recess	Playground	Private Part	Aggressive behaviour by student	Bump/hit	Standing	School Nurse	Intentional	Kick	No action necessary	Boy Classmate	Provided on-site band-aide/bandage/ice	Minor/no follow up required	his friend kicked him on his Private Parts
Boy	Grade 1	PE/Sports	Playground	Eye/eyes	Inattention/distracted	Bump/hit	Standing	School Nurse	Unintentional	Punch/poke	No action necessary	Boy Classmate	Cleaned/washed/isolated wound/area	Minor/no follow up required	received a hit on his eye during sports session
Girl	Grade 1	Other	Stairs/ steps	Knee/lower leg/shin	Rush, stress, impatience	Bump/hit	Walking	School Nurse	Unintentional	Trip	No action necessary	No Others involved	Provided on-site band-aide/bandage/ice	Minor/no follow up required	tripped on the stairs while going down to the playground
Boy	Grade 1	Other	Stairs/ steps	Knee/lower leg/shin	Inattention/distracted	Bump/hit	Walking	School Nurse	Unintentional	Trip	No action necessary	No Others involved	Provided on-site band-aide/bandage/ice	Minor/no follow up required	tripped on the stairs because of his lunch bag while going down to go home
Boy	KG2	Recess	Playground	Face/ nose/ears/mouth	Playing/Running/climbing	Bump/hit	Running	School Nurse	Unintentional	Bump	No action necessary	Boy Classmate	Provided on-site band-aide/bandage/ice	Minor/no follow up required	while he was Running he bumped into his friend's head and hit his nose. Light bleeding and bruise
Girl	KG1	Classroom	Classroom	Face/ nose/ears/mouth	Inattention/distracted	Bump/hit	Sitting	School Nurse	Unintentional	Kick	No action necessary	Boy Classmate	Cleaned/washed/isolated wound/area	Minor/no follow up required	while sitting on the carpet in the classroom her friend kicked her on her lip (by accident) small scratch on the inside of her lip
Boy	Grade 11	PE/Sports	Playground	Knee/lower leg/shin	Playing/Running/climbing	Bump/hit	Playing	School Nurse	Unintentional	Bump	No action necessary	Boy Classmate	Provided on-site band-aide/bandage/ice	Minor/no follow up required	while Playing basketball game his friend stepped on his foot while he was jumping he felt pain in his knee
Boy	Grade 12	PE/Sports	Playground	Knee/lower leg/shin	Playing/Running/climbing	Bump/hit	Running	School Nurse	Unintentional	Kick	No action necessary	Boy Classmate	Provided on-site band-aide/bandage/ice	Minor/no follow up required	received 2 kicks on his leg from his friends during football game
Boy	Grade 5	Classroom	Classroom	Wrist/hand/finger	Inattention/distracted	Cut	Sitting	School Nurse	Unintentional	Cut/Scratch	No action necessary	No Others involved	Provided on-site band-aide/bandage/ice	Minor/no follow up required	he was Playing with the ruler he cut his finger (small cut)
Boy	KG2	Classroom	Classroom	Face/ nose/ears/mouth	Aggressive behaviour by student	Scrape/scratch	Sitting	School Nurse	Intentional	Cut/Scratch	No action necessary	Both Boy and Girl Classmates	Provided on-site band-aide/bandage/ice	Minor/no follow up required	he scratched the face of his friend with pencil and she did the same to him (scratch on the face)
Boy	Grade 1	Recess	Playground	Forearm/elbow	Playing/Running/climbing	Scrape/scratch	Running	School Nurse	Unintentional	Cut/Scratch	No action necessary	No Others involved	Provided on-site band-aide/bandage/ice	Minor/no follow up required	he slipped on the wet floor and fell down on his elbow(scratch)
Girl	Grade 6	Recess	Playground	Thigh/hip	Playing/Running/climbing	Bump/hit	Playing	School Nurse	Unintentional	Hit	No action necessary	Girl Classmate	Provided on-site band-aide/bandage/ice	Minor/no follow up required	she tripped and fell down on her hip
Boy	Grade 5	Classroom	Classroom	Eye/eyes	Inattention/distracted	Puncture	Sitting	School Nurse	Unintentional	Punch/poke	No action necessary	Boy Classmate	Cleaned/washed/isolated wound/area	Minor/no follow up required	his friend entered by accident his finger in his eye
Girl	Grade 6	Recess	Playground	Ankle/foot/toe	Aggressive behaviour by student	Bump/hit	Playing	School Nurse	Intentional	Shove	No action necessary	Girl Classmate	Provided on-site band-aide/bandage/ice	Minor/no follow up required	her friends pushed her over the wall she hit her foot
Boy	Grade 9	Recess	Playground	Wrist/hand/finger	Aggressive behaviour by student	Punch/punched	Sitting	School Nurse	Intentional	Fighting	Called the parent or guardian	Boy Classmate	Provided on-site band-aide/bandage/ice	Moderate/first aide/doctor aide required	his friend punched him on his hand, he hurt his thumb
Girl	KG2	Other	Stairs/ steps	Knee/lower leg/shin	Inattention/distracted	Bump/hit	Walking	School Nurse	Unintentional	Trip	No action necessary	No Others involved	Provided on-site band-aide/bandage/ice	Minor/no follow up required	she tripped on the stairs while going down
Boy	Grade 9	Recess	Playground	Forearm/elbow	Aggressive behaviour by student	Sprain	Walking	School Nurse	Intentional	Shove	Called the parent or guardian	Boy Classmate	Provided on-site band-aide/bandage/ice	Minor/no follow up required	he was Walking and his friend pushed him so his forearm twisted
Boy	Grade 6	PE/Sports	Playground	Knee/lower leg/shin	Playing/Running/climbing	Scrape/scratch	Playing	School Nurse	Unintentional	Hit	No action necessary	No Others involved	Provided on-site band-aide/bandage/ice	Minor/no follow up required	fell down during sports period (scratch on the knee)
Boy	Grade 1	Recess	Stairs/ steps	Knee/lower leg/shin	Inattention/distracted	Bump/hit	Walking	School Nurse	Unintentional	Hit	No action necessary	No Others involved	Provided on-site band-aide/bandage/ice	Minor/no follow up required	he tripped on the stairs while going down
Boy	KG2	Classroom	Classroom	Eye/eyes	Inattention/distracted	Bump/hit	Sitting	School Nurse	Unintentional	Punch/poke	No action necessary	Boy Classmate	Cleaned/washed/isolated wound/area	Minor/no follow up required	By accident his friend's finger entered in his eye
Boy	Grade 8	Classroom	Classroom	Face/ nose/ears/mouth	Aggressive behaviour by student	Bump/hit	Sitting	School Nurse	Intentional	Object Thrown	No action necessary	Boy Classmate	Provided on-site band-aide/bandage/ice	Minor/no follow up required	His friend threw the pencil case toward him so he received a hit on his eyebrow. Small superficial cut on the eyebrow
Boy	Grade 8	PE/Sports	Playground	Wrist/hand/finger	Playing/Running/climbing	Bump/hit	Playing	School Nurse	Unintentional	Hit	No action necessary	Boy Classmate	Provided on-site band-aide/bandage/ice	Minor/no follow up required	While Playing basketball he received a ball hit on his thumb.small swelling +pain
Boy	Grade 7	PE/Sports	Playground	Knee/lower leg/shin	Collision/fall	Scrape/scratch	Playing	School Nurse	Unintentional	Trip	No action necessary	Boy Classmate	Cleaned/washed/isolated wound/area	Minor/no follow up required	While Playing handball he tripped and fell down and scratched his knee.
Girl	Grade 6	Recess	Stairs/ steps	Shoulder/ upper arm	Collision/fall	Fracture	Walking	School Nurse	Unintentional	Trip	Called the school Emergency Vehicle	No Others involved	Student sent to Emergency facility	Moderate/first aide/doctor aide required	She was going down the stairs she tripped on the 2 last steps, fell down on her arm.
Girl	Grade 3	Recess	Playground	Face/ nose/ears/mouth	Playing/Running/climbing	Concussion	Walking	School Nurse	Unintentional	Shove	Called the school Emergency Vehicle	Boy Classmate	Student sent to Emergency facility	Moderate/first aide/doctor aide required	A Boy Running in the playground pushed her (unintentionaly) so she fell down and hit her head and her nose over the floor. Nose bleeding + big bump on her forehead
Boy	Grade 10	PE/Sports	Playground	Wrist/hand/finger	Playing/Running/climbing	Bump/hit	Playing	School Nurse	Unintentional	Object Thrown	Called the parent or guardian	Boy Classmate	Provided on-site band-aide/bandage/ice	Moderate/first aide/doctor aide required	while Playing basketball he received a ball hit on his small finger.small swelling + Pain + can't move it.
Boy	Grade 7	PE/Sports	Playground	Head/Not Face	Playing/Running/climbing	Concussion	Playing	School Nurse	Unintentional	Hit	Called the parent or guardian	No Others involved	Provided Other First- aid	Minor/no follow up required	During sports session he was Running to catch the ball. He slipped and hit his head over the bench. Big bump on the back of his head.
Girl	Grade 1	Recess	Playground	Face/ nose/ears/mouth	Playing/Running/climbing	Bump/hit	Playing	School Nurse	Unintentional	Kick	No action necessary	Boy Classmate	Parent or guardian notified	Minor/no follow up required	During recess she received a kick on her mouth (by accident). Light bleeding from the upper gum.
Girl	Grade 1	Recess	Playground	Face/ nose/ears/mouth	Playing/Running/climbing	Bump/hit	Running	School Nurse	Unintentional	Bump	No action necessary	Boy Classmate	Provided on-site band-aide/bandage/ice	Minor/no follow up required	A Boy Running in the playground bumped into her. Her eyeglasses hit her face. No scratch
Girl	Grade 1	Recess	Playground	Face/ nose/ears/mouth	Aggressive behaviour by student	Punch/punched	Standing	School Nurse	Intentional	Punch/poke	No action necessary	Boy Classmate	Provided on-site band-aide/bandage/ice	Minor/no follow up required	She received a punch on her nose. No bleeding no swelling.
Boy	Grade 2	Recess	Playground	Knee/lower leg/shin	Collision/fall	Bump/hit	Walking	School Nurse	Unintentional	Trip	No action necessary	No Others involved	Provided on-site band-aide/bandage/ice	Minor/no follow up required	He tripped because of his shoe laces and fell down on the stairs.bruise on both legs (tibia)
Boy	Grade 5	PE/Sports	Playground	Knee/lower leg/shin	Collision/fall	Bump/hit	Running	School Nurse	Unintentional	Trip	No action necessary	No Others involved	Provided on-site band-aide/bandage/ice	Minor/no follow up required	During sports session he was Running to catch the ball. He slipped and hit his knee.
Girl	Grade 7	Recess	Playground	Ankle/foot/toe	Collision/fall	Sprain	Walking	School Nurse	Unintentional	Trip	No action necessary	No Others involved	Provided on-site band-aide/bandage/ice	Minor/no follow up required	While Walking her ankle twisted.
Girl	KG2	Classroom	Classroom	Face/ nose/ears/mouth	Aggressive behaviour by student	Bump/hit	Standing	School Nurse	Intentional	Shove	No action necessary	Boy Classmate	Provided on-site band-aide/bandage/ice	Minor/no follow up required	Her friend pushed her she bumped her forehead over the wall. small swelling on the froehead
Girl	Grade 5	Other	Hallway	Shoulder/ upper arm	Collision/fall	Bump/hit	Walking	School Nurse	Unintentional	Hit	No action necessary	No Others involved	Provided on-site band-aide/bandage/ice	Minor/no follow up required	While going to bring her coat in the hallway she slipped and fell down on her shoulder
Girl	Grade 5	Other	Stairs/ steps	Knee/lower leg/shin	Collision/fall	Bruise	Walking	School Nurse	Unintentional	Trip	No action necessary	No Others involved	Provided on-site band-aide/bandage/ice	Minor/no follow up required	While going down the stairs she tripped because of her shoes laces and fell down on the stairs(several steps)
Girl	Grade 6	Recess	Playground	Face/ nose/ears/mouth	Playing/Running/climbing	Bump/hit	Running	School Nurse	Unintentional	Trip	No action necessary	No Others involved	Provided on-site band-aide/bandage/ice	Minor/no follow up required	She was Playing in the playground she tripped and fell down on her nose.no bleeding no swelling
Boy	Grade 11	PE/Sports	Playground	Wrist/hand/finger	Playing/Running/climbing	Bump/hit	Throwing	School Nurse	Unintentional	Object Thrown	No action necessary	Boy Classmate	Provided on-site band-aide/bandage/ice	Minor/no follow up required	He was Playing basketball and received a ball hit on his finger
Boy	Grade 2	Recess	Playground	Private Part	Fight, aggression, roughness between students	Bump/hit	Standing	School Nurse	Unintentional	Kick	Called the parent or guardian	Boy Classmate	Provided on-site band-aide/bandage/ice	Minor/no follow up required	He was fighting with his friend and received a kick on his Private Parts
Boy	Grade 3	PE/Sports	Playground	Knee/lower leg/shin	Inattention/distracted	Scrape/scratch	Running	School Nurse	Unintentional	Trip	No action necessary	No Others involved	Provided on-site band-aide/bandage/ice	Minor/no follow up required	He was Running during sports session he tripped and fell down on his knee.small scratch.
Boy	Grade 2	Recess	Playground	Face/ nose/ears/mouth	Playing/Running/climbing	Scrape/scratch	Running	School Nurse	Unintentional	Bump	No action necessary	Boy Classmate	Cleaned/washed/isolated wound/area	Minor/no follow up required	He was Running and bumped into his friend.hit his mouth.small scratch on the inner lip
Boy	Grade 3	Recess	Playground	Thigh/hip	Aggressive behaviour by student	Bump/hit	Playing	School Nurse	Intentional	Shove	No action necessary	Boy Classmate	Provided on-site band-aide/bandage/ice	Minor/no follow up required	His friend pushed him he fell down on the bench and hit his right hip
Boy	Grade 4	Recess	Playground	Head/Not Face	Playing/Running/climbing	Bump/hit	Playing	School Nurse	Intentional	Object Thrown	No action necessary	Boy Classmate	Provided on-site band-aide/bandage/ice	Minor/no follow up required	He was Playing with his friends by throwing a small water bottle, it fell down on his eyeglasses and broke them. Small scratch on his cheek.
Girl	Grade 2	Recess	Playground	Face/ nose/ears/mouth	Playing/Running/climbing	Concussion	Playing	School Nurse	Intentional	Shove	Called the parent or guardian	Boy Classmate	Provided on-site band-aide/bandage/ice	Minor/no follow up required	His friend pushed her in the playground she fell down and hit her forehead over the bench.big bump and bruise on her forehead
Girl	KG1	Classroom	Classroom	Face/ nose/ears/mouth	Inattention/distracted	Scrape/scratch	Walking	School Nurse	Unintentional	Trip	No action necessary	No Others involved	Provided on-site band-aide/bandage/ice	Minor/no follow up required	She was Walking in the classroom she tripped and hit her chin over the chair. Small scratch
Girl	Grade 2	PE/Sports	Playground	Face/ nose/ears/mouth	Inattention/distracted	Bump/hit	Running	School Nurse	Unintentional	Hit	No action necessary	Boy Classmate	Provided on-site band-aide/bandage/ice	Minor/no follow up required	She was Running and bumped into her friend's head she hit her nose.
Boy	Grade 9	PE/Sports	Playground	Knee/lower leg/shin	Playing/Running/climbing	Bump/hit	Kicking	School Nurse	Unintentional	Kick	No action necessary	Boy Classmate	Provided on-site band-aide/bandage/ice	Minor/no follow up required	He received a kick on his knee during football game
Boy	KG1	Recess	Playground	Face/ nose/ears/mouth	Playing/Running/climbing	Bump/hit	Running	School Nurse	Unintentional	Bump	No action necessary	Boy Classmate	Provided on-site band-aide/bandage/ice	Minor/no follow up required	He bumped into his friend's head he hit his nose.small bruise.no bleeding
Girl	KG1	Recess	Playground	Face/ nose/ears/mouth	Playing/Running/climbing	Bump/hit	Running	School Nurse	Unintentional	Hit	No action necessary	Boy Classmate	Provided on-site band-aide/bandage/ice	Minor/no follow up required	She bumped into her friend's head and hit her forehead.no swelling
Girl	Grade 3	Recess	Playground	Eye/eyes	Playing/Running/climbing	Bump/hit	Running	School Nurse	Unintentional	Hit	No action necessary	Boy Classmate	Provided on-site band-aide/bandage/ice	Minor/no follow up required	She bumped into her friend's head and hit her eyebrow small swelling
Girl	Grade 4	Recess	Playground	Eye/eyes	Aggressive behaviour by student	Bump/hit	Standing	School Nurse	Intentional	Hit	No action necessary	Boy Classmate	Cleaned/washed/isolated wound/area	Minor/no follow up required	His friend hit her with a sponge ball on her eye. Eye redness
Boy	Grade 3	Recess	Playground	Face/ nose/ears/mouth	Inattention/distracted	Bump/hit	Running	School Nurse	Unintentional	Hit	No action necessary	Boy Classmate	Cleaned/washed/isolated wound/area	Minor/no follow up required	He received a hit on his mouth.small cut on the inner lip
Boy	Grade 7	PE/Sports	Playground	Ankle/foot/toe	Inattention/distracted	Bump/hit	Playing	School Nurse	Unintentional	Hit	Called the parent or guardian	No Others involved	Provided on-site band-aide/bandage/ice	Minor/no follow up required	He was Playing ping pong.he hit his big toe over the table.bruise
Girl	KG2	Recess	Playground	Teeth/lips	Collision/fall	Cut	Running	School Nurse	Unintentional	Hit	No action necessary	No Others involved	Provided on-site band-aide/bandage/ice	Minor/no follow up required	She was Running in the playgroud and hit her mouth.small cut on the inner side of the lip
Girl	KG1	Classroom	Classroom	Face/ nose/ears/mouth	Inattention/distracted	Bump/hit	Sitting	School Nurse	Unintentional	Hit	No action necessary	No Others involved	Provided on-site band-aide/bandage/ice	Minor/no follow up required	by accident she hit her head over the table
Girl	KG1	Recess	Playground	Face/ nose/ears/mouth	Playing/Running/climbing	Bump/hit	Playing	School Nurse	Unintentional	Hit	No action necessary	Both Boy and Girl Classmates	Provided on-site band-aide/bandage/ice	Minor/no follow up required	while Playing in the plastic house in the playground she received a hit on her forehead
Boy	Grade 2	Recess	Playground	Head/Not Face	Collision/fall	Bump/hit	Running	School Nurse	Unintentional	Hit	No action necessary	Boy Classmate	Provided on-site band-aide/bandage/ice	Minor/no follow up required	His friend tripped and fell down on him so he hit his head
Boy	Grade 9	PE/Sports	Playground	Ankle/foot/toe	Collision/fall	Fracture	Walking	School Nurse	Unintentional	Shove	Called the school Emergency Vehicle	Boy Classmate	Provided on-site band-aide/bandage/ice	Very serious/ambulance	while Playing basket ball game his friend pushed him, his ankle twisted and he fell down.he was transported to ER and operated in the same day (ankle fracture)
Girl	Grade 3	Recess	Playground	Face/ nose/ears/mouth	Inattention/distracted	Bruise	Standing	School Nurse	Unintentional	Hit	No action necessary	Boy Classmate	Provided on-site band-aide/bandage/ice	Minor/no follow up required	while lining up she received a hit (by accident) on her cheek near to her eye.swelling and bruise
Boy	Grade 4	Other	Playground	Knee/lower leg/shin	Inattention/distracted	Bump/hit	Running	School Nurse	Unintentional	Trip	No action necessary	No Others involved	Provided on-site band-aide/bandage/ice	Minor/no follow up required	He tripped because of his shoes laces and fell down on his knee
Boy	Grade 2	Recess	Playground	Eye/eyes	Aggressive behaviour by student	Bump/hit	Punching	School Nurse	Unintentional	Punch/poke	No action necessary	Boy Classmate	Provided on-site band-aide/bandage/ice	Minor/no follow up required	He was fighting with his friend and received a punch on his eye
Girl	Grade 6	Recess	Playground	Thigh/hip	Inattention/distracted	Bump/hit	Walking	School Nurse	Unintentional	Trip	No action necessary	No Others involved	Provided on-site band-aide/bandage/ice	Minor/no follow up required	She was Walking down the stairs , she tripped and fell down and hit her thigh
Boy	Grade 1	Recess	Playground	Knee/lower leg/shin	Collision/fall	Bump/hit	Walking	School Nurse	Unintentional	Trip	No action necessary	No Others involved	Provided on-site band-aide/bandage/ice	Minor/no follow up required	he was Walking down the stairs, he tripped and fell down on his knee
Girl	Grade 4	Other	Playground	Knee/lower leg/shin	Inattention/distracted	Bump/hit	Walking	School Nurse	Unintentional	Trip	No action necessary	No Others involved	Provided on-site band-aide/bandage/ice	Minor/no follow up required	She was Walking down the stairs , she tripped and fell down and hit her leg
Boy	Grade 6	PE/Sports	Playground	Wrist/hand/finger	Playing/Running/climbing	Bump/hit	Playing	School Nurse	Unintentional	Kick	Called the parent or guardian	Boy Classmate	Student sent to Emergency facility	Moderate/first aide/doctor aide required	he was Playing football and received a kick on his wrist.noswelling.very painful
Boy	Grade 7	Other	Playground	Shoulder/ upper arm	Inattention/distracted	Fracture	Walking	School Nurse	Unintentional	Trip	Called the parent or guardian	No Others involved	Student sent to Emergency facility	Moderate/first aide/doctor aide required	He was Walking down the stairs he fell down and hit his shoulder.fracture
Girl	Grade 6	Other	Playground	Ankle/foot/toe	Rush, stress, impatience	Sprain	Walking	School Nurse	Unintentional	Trip	No action necessary	No Others involved	Provided on-site band-aide/bandage/ice	Minor/no follow up required	She was Walking down the stairs she slipped and hit her ankle
Boy	KG2	Recess	Playground	Head/Not Face	Inattention/distracted	Cut	Running	School Nurse	Unintentional	Trip	Called the school Emergency Vehicle	No Others involved	Student sent to Emergency facility	Very serious/ambulance	He was Playing in the playground he tripped and hit his head over the bench(stone bench) very deep cut (length 3cm).sent to ER for suturing.
Boy	Grade 4	Recess	Playground	Ankle/foot/toe	Inattention/distracted	Bump/hit	Kicking	School Nurse	Unintentional	Hit	No action necessary	No Others involved	Provided on-site band-aide/bandage/ice	Minor/no follow up required	Instead of kicking the ball he kicked the wall pain in his big toe.bruise.
Girl	Grade 12	Recess	Playground	Wrist/hand/finger	Playing/Running/climbing	Bump/hit	Playing	School Nurse	Unintentional	Hit	No action necessary	No Others involved	Provided on-site band-aide/bandage/ice	Minor/no follow up required	while Playing basketball she fell down on her hand.
Girl	Grade 5	Other	Stairs/ steps	Knee/lower leg/shin	Collision/fall	Bump/hit	Walking	School Nurse	Unintentional	Trip	No action necessary	No Others involved	Provided on-site band-aide/bandage/ice	Minor/no follow up required	She was Walking down the stairs, she tripped and fell down on her leg
Boy	KG2	Recess	Playground	Head/Not Face	Inattention/distracted	Cut	Running	by Teacher	Unintentional	Trip	Called the parent or guardian	No Others involved	Student sent to Emergency facility	Very serious/ambulance	He was Playing in the playground he tripped and hit his head over the bench(stone bench) very deep cut (length 3cm).sent to ER for suturing.
Boy	Grade 6	Other	Parking lot	Wrist/hand/finger	Collision/fall	Bump/hit	Getting up	School Nurse	Unintentional	Trip	Called the parent or guardian	No Others involved	Student sent to Doctor	Moderate/first aide/doctor aide required	He was stepping out of the car he tripped and fell down on his hand, he hurt his thumb.swelling and pain.
Girl	Grade 6	PE/Sports	Playground	Knee/lower leg/shin		Bump/hit	Playing		Unclear	Hit	No action necessary		Provided on-site band-aide/bandage/ice	Moderate/first aide/doctor aide required	In PE, hit by ball on her R knee,Nothing on assessment , Ice applied+Voltaren Gel
Boy	Grade 1	Recess	Playground	Knee/lower leg/shin	Collision/fall	Scrape/scratch	Playing		Unclear	Cut/Scratch	No action necessary		Cleaned/washed/isolated wound/area	Moderate/first aide/doctor aide required	At break he fell and scratched his R lower leg, Cleaned+fucidin+medipores
Boy	Grade 2	Recess	Playground	Head/Not Face	Collision/fall	Bump/hit	Playing		Unclear	Bump	No action necessary		Provided on-site band-aide/bandage/ice	Moderate/first aide/doctor aide required	At break,someone bumped his head, RAS, Ice applied
Boy	Grade 10	PE/Sports	Playground	Wrist/hand/finger		Bump/hit	Playing		Unclear	Hit	No action necessary		Provided on-site band-aide/bandage/ice	Moderate/first aide/doctor aide required	in PE, hit by ball on L 4th finger, nthg on assessment, Ice applied+hirudoid gel
Boy	Grade 8	Recess	Playground	Wrist/hand/finger	Collision/fall	Bump/hit	Playing		Unclear	Bump	No action necessary		Provided on-site band-aide/bandage/ice	Moderate/first aide/doctor aide required	fell at break and bumped his R thumb on the floor, no swelling, no bruise, Ice applied+voltaren gel+bandage
Boy	Grade 5	Recess	Playground	Back/backside	Collision/fall	Bump/hit	Playing		Unintentional	Trip	No action necessary		Provided on-site band-aide/bandage/ice	Moderate/first aide/doctor aide required	At break, he fell from monkeybars on upper back, moving normally, mild redness, arnican gel applied
Boy	Grade 2	Recess	Playground	Eye/eyes	Environment (i.e. rough ground)	Bump/hit	Playing		Unintentional	Trip	No action necessary		Cleaned/washed/isolated wound/area	Moderate/first aide/doctor aide required	fell at break and dust came into R eye, no redness, but bOthering him, washed with Refresh plus
Boy	Grade 1	PE/Sports	Playground	Face/ nose/ears/mouth	Collision/fall	Bump/hit	Playing		Unclear	Bump	No action necessary		Provided on-site band-aide/bandage/ice	Moderate/first aide/doctor aide required	in PE he bumped his nose against his friend's back, nthg on assessment, Ice+arnican gel
Girl	Grade 2	Recess	Playground	Face/ nose/ears/mouth		Bump/hit	Playing		Unintentional	Hit	No action necessary			Moderate/first aide/doctor aide required	At break, hit by wheel on L ear, Redness appeared
Boy	Grade 3	Recess	Playground	Knee/lower leg/shin		Scrape/scratch	Playing		Unclear	Cut/Scratch	No action necessary		Cleaned/washed/isolated wound/area	Moderate/first aide/doctor aide required	scratched L lower leg, Cleaned+medipore applied
Boy	Grade 3		Hallway	Thigh/hip		Bump/hit	Playing		Unclear	Bump	No action necessary			Minor/no follow up required	bumped L tigh,nothing on assessment
Boy	Grade 3	Recess	Playground	Face/ nose/ears/mouth	Collision/fall	Cut	Playing		Unclear	Bump	No action necessary		Provided Other First- aid	Moderate/first aide/doctor aide required	fell at break and bumped his L eyebrowe,deep cut that needs stiches, disinfected+steristrip applied, Incident Report done
Boy	Grade 3	PE/Sports	Playground	Forearm/elbow		Scrape/scratch	Playing		Unclear	Cut/Scratch	No action necessary			Minor/no follow up required	in PE he scratched R elbow
Girl	Grade 1	PE/Sports	Playground	Knee/lower leg/shin	Collision/fall	Scrape/scratch	Playing		Unintentional	Trip	No action necessary			Minor/no follow up required	in PE, shefell and scratched her knee
Girl	Grade 2	Recess	Playground	Wrist/hand/finger	Collision/fall	Bump/hit	Playing		Unintentional	Trip	No action necessary			Moderate/first aide/doctor aide required	at break fell and bumped three finger of L hand, nothing on assessment
Boy	Grade 3	PE/Sports	Playground	Knee/lower leg/shin	Collision/fall	Scrape/scratch	Playing		Unintentional	Trip	No action necessary			Minor/no follow up required	fell in PE and scratched L knee
Girl	Grade 3		Hallway	Ankle/foot/toe		Bruise	Playing		Unclear	Bump	No action necessary			Moderate/first aide/doctor aide required	she bumped R big toe by her friend's shoes, tiny bruise appeared on nail
Boy	Grade 4		Playground	Chest/Ribs		Bump/hit	Playing		Unclear	Hit	No action necessary			Moderate/first aide/doctor aide required	hit by ball on his chest, mild redness
Girl	Grade 2		Hallway	Teeth/lips		Bleeding	Playing		Unclear	Hit	No action necessary			Moderate/first aide/doctor aide required	she was hit on her moving tooth, mild bleeding
Boy	Grade 2	Recess	Hallway	Throat/neck		Bump/hit	Playing		Unclear	Hit	No action necessary			Moderate/first aide/doctor aide required	he was hit on his neck, redness appeared
Girl	Grade 3	Recess	Playground	Back/backside	Collision/fall	Scrape/scratch	Playing		Unintentional	Trip	No action necessary			Moderate/first aide/doctor aide required	she scratched her back by the slide
Girl	Grade 3	PE/Sports	Playground	Forearm/elbow	Collision/fall	Scrape/scratch	Playing		Unintentional	Trip	No action necessary			Moderate/first aide/doctor aide required	fell in PE, scratched R elbow and bumped R thigh
Girl	Grade 3	PE/Sports	Playground	Knee/lower leg/shin	Collision/fall	Scrape/scratch	Playing		Unintentional	Trip	No action necessary			Minor/no follow up required	fell in PE and scratchd her knee
Girl	Grade 2	PE/Sports	Playground	Throat/neck		Scrape/scratch	Playing		Unclear		No action necessary			Moderate/first aide/doctor aide required	scratched her neck while flipping
Girl	Grade 2	Classroom	Classroom	Wrist/hand/finger		Bruise	Playing		Unclear		No action necessary			Moderate/first aide/doctor aide required	someone closed the class door on her hand, mild redness
Boy	KG1	Recess	Playground	Eye/eyes	Collision/fall	Scrape/scratch	Playing		Unintentional	Trip	No action necessary			Moderate/first aide/doctor aide required	he fell at break an scrtached next L eye
Boy	KG2	Recess	Playground	Face/ nose/ears/mouth	Collision/fall	Bump/hit	Playing		Unintentional	Trip	No action necessary			Moderate/first aide/doctor aide required	fell at break and bumped his forehead , mild redness
Girl	Grade 2	Recess	Playground	Back/backside	Collision/fall	Bump/hit	Playing		Unintentional	Trip	No action necessary			Moderate/first aide/doctor aide required	At break she bumped lower back w the slide
Girl	Grade 2	Recess	Playground	Thigh/hip	Collision/fall	Scrape/scratch	Playing		Unintentional	Trip	No action necessary			Minor/no follow up required	fell at break and scratched her hip
Girl	Grade 2	Recess	Playground	Wrist/hand/finger	Collision/fall	Bruise	Sitting		Unintentional	Trip	No action necessary			Moderate/first aide/doctor aide required	fell from chair in class on R wrist, mild swelling, no bruise
Boy	Grade 4	Recess	Playground	Wrist/hand/finger	Collision/fall	Scrape/scratch	Sitting		Unintentional	Trip	No action necessary			Moderate/first aide/doctor aide required	fell at 1stbreak and scrtahed L wrist
Boy	Grade 8	Recess	Playground	Knee/lower leg/shin	Collision/fall	Scrape/scratch	Sitting		Unintentional	Trip	No action necessary			Moderate/first aide/doctor aide required	fell at break and scratchd his knee
Girl	Grade 3	Recess	Playground	Face/ nose/ears/mouth		Bruise	Sitting		Unclear	Bump	No action necessary			Moderate/first aide/doctor aide required	At break she bumped her ear against a Boy's head, redness appeared
Boy	Grade 2	Recess	Playground	Eye/eyes		Bruise	Sitting		Unclear	Hit	No action necessary			Moderate/first aide/doctor aide required	at break, he was hit on L eye-->redness and tearing
Girl	Grade 1	Recess	Playground	Teeth/lips	Aggressive behaviour by student	Cut	Sitting		Intentional	Cut/Scratch	No action necessary			Moderate/first aide/doctor aide required	At break, someone bumped her uppelip while she was drinking water==>superficual cut
Boy	Grade 5	PE/Sports	Playground	Forearm/elbow	Collision/fall	Scrape/scratch	Sitting		Unintentional	Trip	No action necessary			Moderate/first aide/doctor aide required	fell in PE and scratched R elbow, hip and thigh
Girl	Grade 1	Recess	Playground	Teeth/lips	Collision/fall	Bump/hit	Playing		Unintentional	Trip	No action necessary		Cleaned/washed/isolated wound/area	Moderate/first aide/doctor aide required	she fell at break and bumped her moving tooth, mild bleeding, washed
Boy	Grade 3	PE/Sports	Playground	Ankle/foot/toe		Bruise	Playing		Unclear		No action necessary			Moderate/first aide/doctor aide required	he twisted R foot in PE, nthg on assessment
Girl	Grade 1	Classroom	Classroom	Thigh/hip		Bump/hit	Playing		Unclear	Bump	No action necessary			Moderate/first aide/doctor aide required	bumped her hip on the table in class, nthg on assessment
Girl	Grade 7	Recess	Playground	Wrist/hand/finger		Bump/hit	Playing		Unclear	Hit	No action necessary			Moderate/first aide/doctor aide required	the desk closed on her R hand, nthg on assessment
Girl	Grade 2	PE/Sports	Playground	Forearm/elbow	Collision/fall	Scrape/scratch	Playing		Unintentional	Trip	No action necessary			Minor/no follow up required	fel in PE and scratched L elbow
Boy	Grade 3	Recess	Hallway	Thigh/hip	Collision/fall	Bump/hit	Playing		Unintentional	Trip	No action necessary			Moderate/first aide/doctor aide required	fell and bumped R thigh on a chair in the hallway, Redness appeared
Boy	KG2	Classroom	Classroom	Head/Not Face	Playing/Running/climbing	Bump/hit	Playing		Unintentional	Trip	No action necessary			Moderate/first aide/doctor aide required	In class he was swinging on his chair, he fell and bumped the back of his head the table behind him, small bump appeared
Boy	Grade 2	Recess	Playground	Knee/lower leg/shin	Collision/fall	Scrape/scratch	Playing		Unintentional	Trip	No action necessary			Moderate/first aide/doctor aide required	At Break, fell and scratched R lower leg
Boy	Grade 1	Classroom	Classroom	Wrist/hand/finger		Cut	Playing		Unclear	Cut/Scratch	No action necessary			Moderate/first aide/doctor aide required	in class, pencil came into R hand,superficial cut
Girl	KG2	Recess	Playground	Face/ nose/ears/mouth		Bloody nose	Playing		Unclear	Hit	No action necessary			Moderate/first aide/doctor aide required	she bumped her nose against her friend's head, mild nose bleeding
Boy	Grade 3	Classroom	Classroom	Wrist/hand/finger		Scrape/scratch	Playing		Unclear	Cut/Scratch	No action necessary		Provided on-site band-aide/bandage/ice	Moderate/first aide/doctor aide required	scratched 2nd finger with staple on the book, C+fucidin+bandaid
Girl	Grade 2	PE/Sports	Playground	Back/backside	Collision/fall	Bump/hit	Playing		Unintentional	Trip	No action necessary			Moderate/first aide/doctor aide required	She fell in PE and bumped her back on the floor, redness appeared
Girl	Grade 6	Recess	Classroom	Knee/lower leg/shin		Scrape/scratch	Playing		Unclear	Cut/Scratch	No action necessary			Moderate/first aide/doctor aide required	Scratched her knee with the rug in the music class
Boy	Grade 1	PE/Sports	Playground	Face/ nose/ears/mouth		Bloody nose	Playing		Unclear	Bump	No action necessary			Moderate/first aide/doctor aide required	in PE, he bumped his nose against his friend's head, mild nose bleeding that stopped before he reahed the clinic
Boy	KG2	Recess	Playground	Face/ nose/ears/mouth	Collision/fall	Bump/hit	Playing		Unintentional	Trip	No action necessary			Moderate/first aide/doctor aide required	At break,fell from plastic cube in the playground, and bumped his forehead, mild rednes.
Boy	Grade 4	Recess	Playground	Face/ nose/ears/mouth		Bump/hit	Playing		Unclear	Hit	No action necessary			Moderate/first aide/doctor aide required	At Break, hit by ball on R cheek, redness appeared
Girl	Grade 1	Recess	Playground	Knee/lower leg/shin		Bruise	Playing		Unclear		No action necessary			Moderate/first aide/doctor aide required	At Break, her L knee got stucked between 2 wooden parts, bruise on R side f kne and redness and L side
Boy	Grade 3	Recess	Playground	Knee/lower leg/shin	Collision/fall	Scrape/scratch	Playing		Unintentional	Trip	No action necessary			Moderate/first aide/doctor aide required	At Break, fell and scartched both knees
Boy	Grade 4	Recess	Playground	Knee/lower leg/shin	Collision/fall	Scrape/scratch	Playing		Unintentional	Trip	No action necessary			Minor/no follow up required	fell and scrtached R knee at break
Girl	KG2	Recess	Playground	Face/ nose/ears/mouth		Bump/hit	Playing		Unclear	Bump	No action necessary			Moderate/first aide/doctor aide required	bumped her nose at break, mild rednes
Boy	KG2	Recess	Playground	Face/ nose/ears/mouth		Bruise	Playing		Unclear	Bump	No action necessary			Moderate/first aide/doctor aide required	At break, he bumped L cheek by his friend's head, bruise appeared
Girl	Grade 3	Recess	Playground	Face/ nose/ears/mouth		Bump/hit	Playing		Unclear	Bump	No action necessary			Moderate/first aide/doctor aide required	At Break, she bumped behing R ear by a metal on the fence, Rednes appeared
Boy	Grade 10	Recess	Playground	Wrist/hand/finger		Bruise	Playing		Unclear	Hit	No action necessary			Moderate/first aide/doctor aide required	hit by ball on L pinky finger at break, mild swelling, no bruise
Boy	KG2	Recess	Playground	Back/backside	Collision/fall	Scrape/scratch	Playing		Unintentional	Trip	No action necessary			Moderate/first aide/doctor aide required	he fell in clinic and scrtached his lower back
Boy	Grade 7	Recess	Playground	Wrist/hand/finger		Internal injury	Playing		Unclear	Hit	No action necessary			Moderate/first aide/doctor aide required	hit by ball on middle finger, presence of small under skin hematoma
Boy	Grade 3	Recess	Playground	Face/ nose/ears/mouth	Collision/fall	Scrape/scratch	Playing		Unintentional	Trip	No action necessary			Moderate/first aide/doctor aide required	fell at break and scratched her chin
Boy	Grade 6	Recess	Playground	Wrist/hand/finger		Bruise	Playing		Unclear	Hit	No action necessary		Provided on-site band-aide/bandage/ice	Moderate/first aide/doctor aide required	hit by ball on 3d and 4th finger, at break, nthg on assessment, Iceapplied+voltaren gel. On 2nd break, still in pain, and swelling appeared
Girl	Grade 11	Recess	Playground	Wrist/hand/finger		Bruise	Playing		Unclear	Hit	No action necessary			Moderate/first aide/doctor aide required	hit by volleyball on L 4th finger, swelling appeared, able to move it normally
Boy	Grade 5	Recess	Playground	Chest/Ribs		Scrape/scratch	Playing		Unclear		No action necessary			Minor/no follow up required	At break,scrathed chest on rocky wall
Girl	Grade 4	Recess	Playground	Teeth/lips	Collision/fall	Bump/hit	Playing		Unintentional	Trip	No action necessary			Moderate/first aide/doctor aide required	at break she fell and bumped her lips on the floor, mild redness appeared
Boy	Grade 1	Recess	Playground	Face/ nose/ears/mouth		Bump/hit	Playing		Unclear	Hit	No action necessary			Moderate/first aide/doctor aide required	at break, hit by jacket on L cheek, redness on cheek
Boy	Grade 3	Recess	Playground	Eye/eyes		Bruise	Playing		Unclear	Hit	No action necessary			Moderate/first aide/doctor aide required	hiy by soft ball on L eye at break, mild redness on eyelids
Boy	Grade 9	Classroom	Classroom	Back/backside		Scrape/scratch	Playing		Unclear	Bump	No action necessary			Moderate/first aide/doctor aide required	he bumped and scratched his back by the door in class
Girl	KG2	Recess	Playground	Face/ nose/ears/mouth	Collision/fall	Bruise	Playing		Unintentional	Trip	No action necessary			Moderate/first aide/doctor aide required	she fell at break and bumped her nose on the floor,small bruise appeared
Boy	KG2	Recess	Playground	Private Part	Aggressive behaviour by student	Bruise	Playing		Unintentional	Kick	No action necessary			Moderate/first aide/doctor aide required	he was kicked by accident on his testicles, no redness or bruise seen on assessment
Boy	Grade 2	Classroom	Classroom	Eye/eyes		Bump/hit	Playing		Unclear	Bump	No action necessary			Moderate/first aide/doctor aide required	bumped R eye on the table in class, nthg on assessment
Boy	Grade 5	PE/Sports	Playground	Knee/lower leg/shin	Collision/fall	Scrape/scratch	Playing		Unintentional	Trip	No action necessary			Minor/no follow up required	fell in PE and scratched L knee and elbow
Girl	Grade 3	PE/Sports	Playground	Knee/lower leg/shin	Collision/fall	Scrape/scratch	Playing		Unintentional	Trip	No action necessary			Minor/no follow up required	fell in PE and scratched her L knee
Boy	KG2	Classroom	Classroom	Thigh/hip	Collision/fall	Bump/hit	Playing		Unintentional	Trip	No action necessary			Moderate/first aide/doctor aide required	tripped in class, fell and bumped his hip
Girl	Grade 7	Recess	Bathroom		Environment (i.e. rough ground)	Cut	Playing		Unclear	Cut/Scratch	No action necessary			Moderate/first aide/doctor aide required	superficial cut caused of the toilet's window
Boy	Grade 2	PE/Sports	Playground	Wrist/hand/finger	Collision/fall	Cut	Playing		Unintentional	Trip	No action necessary			Moderate/first aide/doctor aide required	superficial cut on middle finger caused by falling on the floor in PE period
Boy	Grade 3	Recess	Playground	Head/Not Face	Collision/fall	Bump/hit	Playing		Unintentional	Trip	No action necessary			Moderate/first aide/doctor aide required	he was hit by accident under L eye(redness), he fell and bumped his head on the door(small bump)
Girl	Grade 2	PE/Sports	Playground	Face/ nose/ears/mouth		Bump/hit	Playing		Unintentional	Hit	No action necessary			Moderate/first aide/doctor aide required	hit by acident on her nose in PE period, mild redness
Boy	KG2	Recess	Playground	Face/ nose/ears/mouth		Bruise	Playing		Unclear	Bump	No action necessary			Moderate/first aide/doctor aide required	At Break, he bumped his forehead on the wall, bruise+small bump
Boy	Grade 5	Recess	Playground	Teeth/lips		Bruise	Playing		Unclear	Hit	No action necessary			Moderate/first aide/doctor aide required	at break, hit by ball on R cheek and lower lip, redness
Boy	Grade 2	Recess	Playground	Knee/lower leg/shin	Collision/fall	Scrape/scratch	Playing		Unclear	Trip	No action necessary			Moderate/first aide/doctor aide required	he fell at break, bumped his head on the floor and scratched R knee and elbow, presence of a bump on his head
Girl	Grade 2	Recess	Playground	Knee/lower leg/shin	Aggressive behaviour by student	Bump/hit	Playing		Unintentional	Kick	No action necessary			Moderate/first aide/doctor aide required	her friend kicked her on R knee, nthg on assessment
Boy	KG2	Classroom	Classroom	Teeth/lips		Cut	Playing		Unclear	Bump	No action necessary			Moderate/first aide/doctor aide required	he was crawling in class and he bumped his lower lip on the floor, superficial cut inside lower lip
Boy	Grade 1	Recess	Playground	Knee/lower leg/shin	Aggressive behaviour by student	Bump/hit	Playing		Unclear	Kick	No action necessary			Moderate/first aide/doctor aide required	kicked by his friend on L lower leg, nthg on assessment
Boy	Grade 10	PE/Sports	Stairs/ steps	Wrist/hand/finger	Collision/fall	Bump/hit	Playing		Unintentional	Trip	No action necessary		Provided on-site band-aide/bandage/ice	Moderate/first aide/doctor aide required	fell on stairs and bumped R wrist in PE period, No swelling, no bruise, Ice aplied+voltaren gel
Boy	KG2	PE/Sports	Parking lot	Forearm/elbow	Collision/fall	Scrape/scratch	Playing		Unintentional	Trip	No action necessary			Moderate/first aide/doctor aide required	he fell in the parking, and scratched R wrist and elbow
Girl	KG2	Recess	Playground	Thigh/hip	Collision/fall	Bump/hit	Playing		Unintentional	Trip	No action necessary			Minor/no follow up required	fell at break and bumpd her R hip, redness
Boy	KG2	Recess	Playground	Face/ nose/ears/mouth	Collision/fall	Scrape/scratch	Playing		Unintentional	Trip	No action necessary			Minor/no follow up required	fell at break and scratched his nose
Boy	Grade 1	Recess	Playground	Thigh/hip	Collision/fall	Scrape/scratch	Playing		Unintentional	Trip	No action necessary			Moderate/first aide/doctor aide required	At break, Fell and scrtached R hip
Boy	Grade 9	PE/Sports	Playground	Wrist/hand/finger		Scrape/scratch	Playing		Unclear	Hit	No action necessary			Moderate/first aide/doctor aide required	In PE, hit by ball on L 4th finger, very mild swelling
Girl	Grade 10	Recess	Playground	Wrist/hand/finger		Scrape/scratch	Playing		Unclear	Hit	No action necessary			Moderate/first aide/doctor aide required	hit by ball on R thumb in activity period, mild swelling
Boy	Grade 4	Recess	Monkey Bar	Chest/Ribs	Collision/fall	Bump/hit	Playing		Unintentional	Trip	No action necessary			Moderate/first aide/doctor aide required	fell from monkey bras and bumped his chest, nthg on assessment
Girl	KG2	Recess	Playground	Shoulder/ upper arm	Collision/fall	Bump/hit	Playing		Unintentional	Trip	No action necessary			Moderate/first aide/doctor aide required	fell and bumped her L shoulder on the floor, nthg on assessment
Girl	Grade 2	Recess	Playground	Thigh/hip	Collision/fall	Bump/hit	Playing		Unintentional	trip	No action necessary			Moderate/first aide/doctor aide required	at break she fell on her L hip, nthg on assessment
Girl	Grade 4	PE/Sports	Playground	Abdomen/ stomach		Bump/hit	Playing		Unclear	Hit	No action necessary			Moderate/first aide/doctor aide required	hit by ball on her tummy in PE period, mild redness on skin
Boy	Grade 4	Recess	Playground	Eye/eyes		Bruise	Playing		Unclear	Bump	No action necessary			Moderate/first aide/doctor aide required	bumped near L eye this morning by a chair,smal bruise appeared
Boy	Grade 1	Classroom	Classroom	Chest/Ribs	Collision/fall	Bruise	Playing		Unintentional	Trip	No action necessary			Minor/no follow up required	he fell in class and bumped R side of his chest on the floor, mild skin redness
Girl	Grade 3	Recess	Playground	Eye/eyes		Bruise	Playing		Unclear	Bump	No action necessary			Moderate/first aide/doctor aide required	bumped L eye by accident by the corner of the book, mild redness and tearing
Boy	Grade 1	Recess	Playground	Head/Not Face	Collision/fall	Bump/hit	Playing		Unintentional	Trip	No action necessary			Moderate/first aide/doctor aide required	fell and bumnped his head on the floor, mild redness on sclap
Boy	Grade 3	Recess	Playground	Forearm/elbow	Playing/Running/climbing	Bruise	Running		Unclear	Bump	No action necessary			Moderate/first aide/doctor aide required	at break, whlie Running he bumped L elbow by a pencil held by anOther Boy, redness on skin
Girl	Grade 1	PE/Sports	Playground	Knee/lower leg/shin	Collision/fall	Scrape/scratch	Running		Unintentional	Trip	No action necessary			Minor/no follow up required	fell in PE, scratched both knees and hands
Boy	Grade 11	Recess	Playground	Wrist/hand/finger	Playing/Running/climbing	Bruise	Running		Unclear	Hit	Called the parent or guardian			Moderate/first aide/doctor aide required	hit by ball on R 4th finger, at break, swelling appeared immediately and unable to move it.To be observed and d X ray if no improvement. Inident Report done and parents informed
Girl	Grade 1	Recess	Playground	Face/ nose/ears/mouth		Bruise	Running		Unintentional	Kick	No action necessary			Moderate/first aide/doctor aide required	kicked by accident on her Rcheek, skin redness
Boy	Grade 2	Recess	Monkey Bar	Back/backside	Playing/Running/climbing	Bump/hit	Running		Unintentional	Trip	No action necessary			Moderate/first aide/doctor aide required	fell from monkeybars and bumped his back, skin redness
Boy	Grade 3	Recess	Playground	Ankle/foot/toe	Collision/fall	Bruise	Running		Unintentional	Trip	No action necessary			Moderate/first aide/doctor aide required	fell and bumped his L big toe, nthg on assessment
Boy	Grade 3	PE/Sports	Playground	Knee/lower leg/shin	Collision/fall	Scrape/scratch	Running		Unintentional	Trip	No action necessary			Moderate/first aide/doctor aide required	fell in PE and scratched L hand, knee and ankle
Boy	Grade 6	Recess	Playground	Teeth/lips		Cut	Running		Unclear	Hit	No action necessary			Moderate/first aide/doctor aide required	at break, hit by ball on upper lip-->superficial cut Inside his lip
Boy	Grade 3	Recess	Playground	Face/ nose/ears/mouth	Collision/fall	Bump/hit	Running		Unintentional	Trip	No action necessary			Minor/no follow up required	at break, Fell and bumped L cheek, skin redness
Girl	Grade 2	Recess	Playground	Thigh/hip	Collision/fall	Bump/hit	Running		Unintentional	Trip	No action necessary			Moderate/first aide/doctor aide required	At break, fell and bumped the back of her thight, mild skin redness
Boy	KG1	Recess	Playground	Wrist/hand/finger	Collision/fall	Scrape/scratch	Running		Unintentional	Trip	No action necessary			Minor/no follow up required	fell at break and scratched his hand
Boy	Grade 1	Recess	Playground	Face/ nose/ears/mouth		Bump/hit	Running		Unintentional		No action necessary			Moderate/first aide/doctor aide required	hit by acc , by the turning wheel at break and bumped his R cheek near his mouth
Boy	Grade 2	Recess	Playground	Forearm/elbow	Collision/fall	Bump/hit	Walking		Unintentional	Trip	Called the parent or guardian			Moderate/first aide/doctor aide required	At Break, slipped, fell and bumped his R elbow on the floor, no swelling or bruise but unable to move his hand, X ray to be done. Incident report done and parents informed
Boy	Grade 3	Recess	Playground	Head/Not Face	Collision/fall	Bump/hit	Walking		Unintentional	Trip	No action necessary			Moderate/first aide/doctor aide required	at break, fell and bumped the back of his head, nthg on assessment
Boy	Grade 8	Recess	Playground	Wrist/hand/finger		Bruise	Walking		Unclear	Hit	No action necessary			Moderate/first aide/doctor aide required	Hit by ball on R pinky finger at break, mild swelling and bruise
Boy	KG2	Recess	Playground	Teeth/lips		Cut	Playing		Unintentional	Kick	No action necessary			Moderate/first aide/doctor aide required	at Break, kicked by acc at break on lower lip, superficial cut inside lip
Boy	Grade 6	Classroom	Classroom	Back/backside	Aggressive behaviour by student	Bruise	Playing		Unclear	Shove	No action necessary			Moderate/first aide/doctor aide required	in class, he was pushed and he bumped lower back on a door
Boy	Grade 11	Recess	Playground	Wrist/hand/finger		Bruise	Playing		Unclear	Hit	No action necessary			Moderate/first aide/doctor aide required	At break hit by volley ball on L middle finger knuckle, mild swelling
Girl	Grade 4	Recess	Stairs/ steps	Face/ nose/ears/mouth	Collision/fall	Bruise	Playing		Unintentional	Trip	No action necessary			Moderate/first aide/doctor aide required	She fell and bumped her forehead on stairs, redness
Boy	Grade 5	Recess	Playground	Face/ nose/ears/mouth		Bloody nose	Playing		Unclear	Hit	No action necessary			Moderate/first aide/doctor aide required	at break, he was hit by ball on his nose causing mild nose bleeding, no swelling, no bruise
Boy	Grade 4	Recess	Playground	Head/Not Face	Collision/fall	Bruise	Playing		Unintentional	Trip	No action necessary			Moderate/first aide/doctor aide required	he slipped, fell and bumped the back of his head on the floor
Girl	Grade 4	Recess	Playground	Face/ nose/ears/mouth		Bruise	Playing		Unintentional	Kick	No action necessary			Moderate/first aide/doctor aide required	at break she was kicked by accident on her forehead, skin redness
Girl	Grade 1	Recess	Playground	Face/ nose/ears/mouth		Bruise	Playing		Unclear	Bump	No action necessary			Minor/no follow up required	she bumped her nose with someone's hand, mild redness
Girl	Grade 5	Recess	Playground	Eye/eyes	Collision/fall	Bruise	Playing		Unintentional	Trip	No action necessary			Moderate/first aide/doctor aide required	she fell in class and her friend stepped on her eye by accident, redness of skin on eyebrowe and upper eyelid
Boy	KG1	Recess	Playground	Knee/lower leg/shin	Collision/fall	Scrape/scratch	Playing		Unintentional	Trip	No action necessary			Minor/no follow up required	fell at break and scrtahed his L knee
Boy	KG2	Recess	Playground	Face/ nose/ears/mouth		Bloody nose	Playing		Unclear	Kick	No action necessary			Moderate/first aide/doctor aide required	at break he was kicked on his nose causing a very mild nose bleed that stopped by itself and redness on nose's skin
Girl	Grade 1	Recess	Playground	Face/ nose/ears/mouth	Collision/fall	Scrape/scratch	Playing		Unintentional	Trip	No action necessary			Moderate/first aide/doctor aide required	at break she fell and scratched her L cheek
Boy	Grade 4	Recess	Playground	Head/Not Face	Collision/fall	Bruise	Playing		Unintentional	Trip	No action necessary			Moderate/first aide/doctor aide required	he fell atbreak and bumped the back of his head on the floor, no bump
Boy	KG2	Classroom	Classroom	Wrist/hand/finger	Collision/fall	Scrape/scratch	Playing		Unintentional	Trip	No action necessary			Moderate/first aide/doctor aide required	he fell in class and scratched his pinky finger under the door
Girl	Grade 4	Recess	Playground	Forearm/elbow		Bruise	Playing		Unclear	Hit	No action necessary			Moderate/first aide/doctor aide required	at break , hit by ball on R forearm, skin redness
Boy	Grade 1	Recess	Playground	Knee/lower leg/shin		Scrape/scratch	Playing		Unintentional	Trip	No action necessary			Moderate/first aide/doctor aide required	fell on the 1st break and scrtached his R knee
Boy	Grade 6	PE/Sports	Playground	Forearm/elbow		scrape/scratch	Playing		Unintentional	Trip	No action necessary			Moderate/first aide/doctor aide required	fell in PE, scratched L ebow and bumped L wrist and R thumb, no swelling and moving his wrist normally
Boy	KG1	Classroom	Classroom	Teeth/lips	Collision/fall	Bruise	Playing		Unintentional	Trip	No action necessary			Moderate/first aide/doctor aide required	he fell in class and bumped lower lip on the floor, mild redness and swelling appeared
Boy	Grade 3	Recess	Monkey Bar			Bruise	Playing		Unclear		No action necessary			Moderate/first aide/doctor aide required	bumped his finers on monkeybars, nthg on assessment
Boy	Grade 1	Recess	Playground	Knee/lower leg/shin	Collision/fall	Bruise	Running		Unintentional	Trip	No action necessary			Minor/no follow up required	fell at break and bumped R knee on the floor, skin redness
Boy	Grade 3	Recess	Playground	Forearm/elbow	Collision/fall	Bruise	Running		Unintentional	Trip	No action necessary			Moderate/first aide/doctor aide required	fell at break and bumped R elbow,presence of a significant bruise
Girl	Grade 1	Recess	Stairs/ steps	Head/Not Face	Collision/fall	Scrape/scratch	Running		Unintentional	Trip	No action necessary			Moderate/first aide/doctor aide required	fell on stairs and bumped her head, nthg on assessment
Boy	Grade 3	Recess	Playground	Back/backside	Collision/fall	Scrape/scratch	Running		Unintentional	Trip	No action necessary		Provided on-site band-aide/bandage/ice	Moderate/first aide/doctor aide required	at break he fell and bumped his back on the slide, redness on lower back and R shoulder, arnigel applied
Girl	Grade 4	Recess	Playground	Head/Not Face	Collision/fall	Scrape/scratch	Running		Unintentional	Trip	No action necessary			Moderate/first aide/doctor aide required	fell and bumped the back of her head, nthg on assessment
Boy	KG2	Recess	Playground	Face/ nose/ears/mouth	Collision/fall	Scrape/scratch	Playing		Unintentional	Trip	No action necessary			Minor/no follow up required	fell at break and scratched R cheek
Girl	Grade 4	PE/Sports	Playground	Knee/lower leg/shin	Collision/fall	Scrape/scratch	Playing		Unintentional	Trip	No action necessary			Moderate/first aide/doctor aide required	she fellin PE and scratched both knees and R elbow
Boy	Grade 3	Recess	Playground	Wrist/hand/finger	Collision/fall	Bump/hit	Playing		Unintentional	Trip	No action necessary			Moderate/first aide/doctor aide required	fell and bumped his buttock and hand, mild redness
Boy	Grade 5	Recess	Playground	Face/ nose/ears/mouth	Collision/fall	Bump/hit	Playing		Unintentional	Trip	No action necessary			Moderate/first aide/doctor aide required	fell at break and bumped his forehead , nthg on assessment
Boy	Grade 3	Recess	Playground	Thigh/hip	Collision/fall	Bump/hit	Playing		Unintentional	Trip	No action necessary			Moderate/first aide/doctor aide required	he fell at break and bumped the back of R thigh
Girl	Grade 2	Recess	Playground	Ankle/foot/toe	Playing/Running/climbing	Bump/hit	Running		Unintentional	Trip	No action necessary			Moderate/first aide/doctor aide required	at break she was Running and she twisted her ankle, nthg on assessment
Boy	Grade 1	Recess	Playground	Eye/eyes		Scrape/scratch	Running		Unclear	Shove	No action necessary			Moderate/first aide/doctor aide required	he was pushed at break, he fell, broke his eyeglasses and scratched near L eye
Girl	Grade 1	Recess	Playground	Face/ nose/ears/mouth	Collision/fall	Bump/hit	Running		Unintentional	Trip	No action necessary			Moderate/first aide/doctor aide required	at break she fell and bumped her nose, nthg on assessment
Girl	Grade 3	Recess	Playground	Knee/lower leg/shin	Collision/fall	Bruise	Running		Unintentional	Trip	No action necessary			Moderate/first aide/doctor aide required	at break she fell on R knee, small bruise
Boy	Grade 3	Recess	Playground	Face/ nose/ears/mouth		Bruise	Running		Unclear		No action necessary			Moderate/first aide/doctor aide required	at break he was kicked while Playing football, significant bruise on R cheek. Incident Report done
Girl	Grade 2	Recess	Playground	Face/ nose/ears/mouth	Collision/fall	Bruise	Playing	School Nurse	Unintentional	Hit	No action necessary	No Others involved	Provided on-site band-aide/bandage/ice	Minor/no follow up required	no information
Boy	Grade 2	Recess	Playground	Ankle/foot/toe	Collision/fall	Bruise	Playing	School Nurse	Unintentional	Shove	No action necessary	Unknown	Provided on-site band-aide/bandage/ice	Minor/no follow up required	no information
Girl	Grade 2	PE/Sports	Gym	Face/ nose/ears/mouth	Playing/Running/climbing	Bruise	Playing	School Nurse	Unintentional	Hit	No action necessary	Girl Classmate	Provided on-site band-aide/bandage/ice	Minor/no follow up required	no information
Boy	Grade 5	Recess	Playground	Face/ nose/ears/mouth	Playing/Running/climbing	Bruise	Playing	School Nurse	Unintentional	Hit	No action necessary	No Others involved	Provided on-site band-aide/bandage/ice	Minor/no follow up required	no information
Boy	Grade 5	Recess	Playground	Face/ nose/ears/mouth	Playing/Running/climbing	Bump/hit	Running	School Nurse	Unintentional	Hit	No action necessary	Unknown	Provided on-site band-aide/bandage/ice	Minor/no follow up required	no information
Boy	Grade 11	Recess	Playground	Wrist/hand/finger	Inattention/distracted	Bump/hit	Playing	School Nurse	Unintentional	Hit	No action necessary	No Others involved	Provided on-site band-aide/bandage/ice	Minor/no follow up required	no information
Girl	Grade 3	Recess	Playground	Face/ nose/ears/mouth	Inattention/distracted	Bump/hit	Playing	School Nurse	Unintentional	Hit	No action necessary	No Others involved	Provided on-site band-aide/bandage/ice	Minor/no follow up required	no information
Boy	Grade 2	Classroom	Classroom	Shoulder/ upper arm	Inattention/distracted	Scrape/scratch	Getting up	School Nurse	Unintentional	Cut/Scratch	No action necessary	No Others involved	Cleaned/washed/isolated wound/area	Minor/no follow up required	no information
Girl	Grade 2	Recess	Playground	Knee/lower leg/shin	Inattention/distracted	Bruise	Playing	School Nurse	Unintentional	Trip	No action necessary	No Others involved	Provided on-site band-aide/bandage/ice	Minor/no follow up required	no information
Boy	Grade 3	Recess	Playground	Wrist/hand/finger	Collision/fall	Bruise	Playing	School Nurse	Unintentional	Hit	No action necessary	No Others involved	Provided on-site band-aide/bandage/ice	Minor/no follow up required	no information
Boy	Grade 7	Recess	Playground	Wrist/hand/finger	Playing/Running/climbing	sprain	Playing	School Nurse	Unintentional	Hit	No action necessary	No Others involved	Provided on-site band-aide/bandage/ice	Minor/no follow up required	no information
Boy	KG2	Recess	Playground	Face/ nose/ears/mouth	Playing/Running/climbing	Bump/hit	Playing	School Nurse	Unintentional	Hit	No action necessary	Girl Classmate	Provided on-site band-aide/bandage/ice	Minor/no follow up required	no information
Boy	Grade 4	Recess	Playground	Knee/lower leg/shin	Playing/Running/climbing	Bump/hit	Playing	School Nurse	Unintentional	Trip	No action necessary	No Others involved	Provided on-site band-aide/bandage/ice	Minor/no follow up required	no information
Girl	Grade 3	Other	Hallway	Face/ nose/ears/mouth	Inattention/distracted	Bump/hit	Playing	School Nurse	Unintentional	Shove	No action necessary	Girl Classmate	Provided on-site band-aide/bandage/ice	Minor/no follow up required	no information
Girl	Grade 3	Other	Hallway	Face/ nose/ears/mouth	Inattention/distracted	Bump/hit	Playing	School Nurse	Unintentional	Shove	No action necessary	Girl Classmate	Provided on-site band-aide/bandage/ice	Minor/no follow up required	no information
Boy	Grade 5	Recess	Playground	Forearm/elbow	Inattention/distracted	Bump/hit	Playing	School Nurse	Unintentional	Hit	No action necessary	No Others involved	Provided on-site band-aide/bandage/ice	Minor/no follow up required	no information
Boy	Grade 1	Recess	Playground	Knee/lower leg/shin	Inattention/distracted	Bump/hit	Playing	School Nurse	Unintentional	Hit	No action necessary	No Others involved	Provided on-site band-aide/bandage/ice	Minor/no follow up required	no information
Boy	Grade 2	Recess	Playground	Face/ nose/ears/mouth	Collision/fall	Bruise	Playing	School Nurse	Unintentional	Hit	No action necessary	No Others involved	Provided on-site band-aide/bandage/ice	Minor/no follow up required	no information
Boy	Grade 3	Recess	Playground	Face/ nose/ears/mouth	Playing/Running/climbing	Bruise	Playing	School Nurse	Unintentional	Hit	No action necessary	Girl Classmate	Provided on-site band-aide/bandage/ice	Minor/no follow up required	no information
Girl	Grade 5	Recess	Playground	Knee/lower leg/shin	Playing/Running/climbing	Bruise	Playing	School Nurse	Unintentional	Hit	No action necessary	No Others involved	Provided on-site band-aide/bandage/ice	Minor/no follow up required	no information
Girl	Grade 6	PE/Sports	Gym	Face/ nose/ears/mouth	Playing/Running/climbing	Bruise	Playing	School Nurse	Unintentional	Hit	No action necessary	No Others involved	Provided on-site band-aide/bandage/ice	Minor/no follow up required	no information
Girl	Grade 1	Recess	Playground	Knee/lower leg/shin	Playing/Running/climbing	Bruise	Playing	School Nurse	Unintentional	Hit	No action necessary	No Others involved	Provided on-site band-aide/bandage/ice	Minor/no follow up required	no information
Girl	Grade 3	Recess	Playground	Wrist/hand/finger	Playing/Running/climbing	Scrape/scratch	Playing	School Nurse	Unintentional	Cut/Scratch	No action necessary	No Others involved	Cleaned/washed/isolated wound/area	Minor/no follow up required	no information
Girl	Grade 3	Recess	Playground	Face/ nose/ears/mouth	Playing/Running/climbing	Bruise	Playing	School Nurse	Unintentional	Hit	No action necessary	No Others involved	Provided on-site band-aide/bandage/ice	Minor/no follow up required	no information
Boy	Grade 3	Recess	Playground	Forearm/elbow	Playing/Running/climbing	Bump/hit	Playing	School Nurse	Unintentional	Hit	No action necessary	No Others involved	Cleaned/washed/isolated wound/area	Minor/no follow up required	no information
Girl	Grade 7	Recess	Playground	Face/ nose/ears/mouth	Inattention/distracted	Bump/hit	Running	School Nurse	Unintentional	Hit	No action necessary	No Others involved	Provided on-site band-aide/bandage/ice	Minor/no follow up required	no information
Boy	Grade 1	Recess	Playground	Knee/lower leg/shin	Inattention/distracted	Bump/hit	Running	School Nurse	Unintentional	Trip	No action necessary	No Others involved	Provided on-site band-aide/bandage/ice	Minor/no follow up required	no information
Girl	Grade 1	Recess	Playground	Knee/lower leg/shin	Collision/fall	Bump/hit	Playing	School Nurse	Unintentional	Shove	No action necessary	Girl Classmate	Provided on-site band-aide/bandage/ice	Minor/no follow up required	no information
Boy	Grade 2	Recess	Playground	Knee/lower leg/shin	Playing/Running/climbing	Bruise	Playing	School Nurse	Unintentional	Hit	No action necessary	No Others involved	Provided on-site band-aide/bandage/ice	Minor/no follow up required	no information
Girl	Grade 6	Recess	Playground	Knee/lower leg/shin	Playing/Running/climbing	Bruise	Playing	School Nurse	Unintentional	Hit	No action necessary	No Others involved	Provided on-site band-aide/bandage/ice	Minor/no follow up required	no information
Boy	Grade 4	Recess	Playground	Knee/lower leg/shin	Playing/Running/climbing	Bruise	Playing	School Nurse	Unintentional	Hit	No action necessary	No Others involved	Provided on-site band-aide/bandage/ice	Minor/no follow up required	no information
Boy	Grade 6	Recess	Playground	Knee/lower leg/shin	Playing/Running/climbing	Bruise	Playing	School Nurse	Unintentional	Hit	No action necessary	No Others involved	Provided on-site band-aide/bandage/ice	Minor/no follow up required	no information
Boy	Grade 7	Recess	Playground	Wrist/hand/finger	Playing/Running/climbing	sprain	Playing	School Nurse	Unintentional	Hit	No action necessary	No Others involved	Provided on-site band-aide/bandage/ice	Minor/no follow up required	no information
Boy	Grade 2	Recess	Playground	Wrist/hand/finger	Playing/Running/climbing	Bump/hit	Playing	School Nurse	Unintentional	Hit	No action necessary	No Others involved	Provided on-site band-aide/bandage/ice	Minor/no follow up required	no information
Boy	Grade 5	Recess	Playground	Chest/Ribs	Playing/Running/climbing	Bump/hit	Playing	School Nurse	Unintentional	Cut/Scratch	No action necessary	No Others involved	Cleaned/washed/isolated wound/area	Minor/no follow up required	no information
Boy	Grade 1	Recess	Playground	Knee/lower leg/shin	Playing/Running/climbing	Bruise	Playing	School Nurse	Unintentional	Hit	No action necessary	Boy Classmate	Provided on-site band-aide/bandage/ice	Minor/no follow up required	no information
Girl	KG1	Classroom	Classroom	Eye/eyes	Inattention/distracted	Bump/hit	Playing	School Nurse	Unintentional	Hit	No action necessary	No Others involved	Provided on-site band-aide/bandage/ice	Minor/no follow up required	no information
Boy	Grade 3	Recess	Playground	Knee/lower leg/shin	Playing/Running/climbing	Bump/hit	Running	School Nurse	Unintentional	Hit	No action necessary	No Others involved	Provided on-site band-aide/bandage/ice	Minor/no follow up required	no information
Boy	Grade 3	Recess	Playground	Teeth/lips	Playing/Running/climbing	Bump/hit	Playing	School Nurse	Unintentional	Hit	No action necessary	No Others involved	Provided on-site band-aide/bandage/ice	Minor/no follow up required	no information
Boy	Grade 4	Recess	Playground	Ankle/foot/toe	Playing/Running/climbing	sprain	Playing	School Nurse	Unintentional	Trip	No action necessary	No Others involved	Provided on-site band-aide/bandage/ice	Minor/no follow up required	no information
Boy	Grade 7	Recess	Playground	Wrist/hand/finger	Playing/Running/climbing	Bump/hit	Playing	School Nurse	Unintentional	Hit	No action necessary	No Others involved	Provided on-site band-aide/bandage/ice	Minor/no follow up required	no information
Girl	Grade 3	Recess	Playground	Face/ nose/ears/mouth	Playing/Running/climbing	Bump/hit	Playing	School Nurse	Unintentional	Hit	No action necessary	No Others involved	Provided on-site band-aide/bandage/ice	Minor/no follow up required	no information
Girl	Grade 3	Recess	Playground	Knee/lower leg/shin	Playing/Running/climbing	Bump/hit	Playing	School Nurse	Unintentional	Hit	No action necessary	No Others involved	Provided on-site band-aide/bandage/ice	Minor/no follow up required	no information
Boy	Grade 1	Recess	Playground	Knee/lower leg/shin	Playing/Running/climbing	Bump/hit	Playing	School Nurse	Unintentional	Hit	No action necessary	No Others involved	Provided on-site band-aide/bandage/ice	Minor/no follow up required	no information
Girl	Grade 3	Recess	Playground	Face/ nose/ears/mouth	Playing/Running/climbing	Bump/hit	Playing	School Nurse	Unintentional	Hit	No action necessary	No Others involved	Provided on-site band-aide/bandage/ice	Minor/no follow up required	no information
Boy	Grade 2	Recess	Playground	Face/ nose/ears/mouth	Playing/Running/climbing	Bump/hit	Playing	School Nurse	Unintentional	Hit	No action necessary	No Others involved	Provided on-site band-aide/bandage/ice	Minor/no follow up required	no information
Boy	Grade 6	Recess	Playground	Face/ nose/ears/mouth	Playing/Running/climbing	Bruise	Playing	School Nurse	Unintentional	Hit	No action necessary	No Others involved	Provided on-site band-aide/bandage/ice	Minor/no follow up required	no information
Girl	Grade 5	Recess	Playground	Ankle/foot/toe	Playing/Running/climbing	sprain	Playing	School Nurse	Unintentional	Trip	No action necessary	No Others involved	Provided on-site band-aide/bandage/ice	Minor/no follow up required	no information
Girl	Grade 1	Classroom	Classroom	Face/ nose/ears/mouth	Inattention/distracted	Bump/hit	Bending down	School Nurse	Unintentional	Hit	No action necessary	No Others involved	Provided on-site band-aide/bandage/ice	Minor/no follow up required	no information
Boy	Grade 3	Recess	Playground	Forearm/elbow	Playing/Running/climbing	Scrape/scratch	Playing	School Nurse	Unintentional	Trip	No action necessary	No Others involved	Cleaned/washed/isolated wound/area	Minor/no follow up required	no information
Girl	Grade 1	Recess	Playground	Knee/lower leg/shin	Playing/Running/climbing	Bruise	Playing	School Nurse	Unintentional	Shove	No action necessary	Girl Classmate	Provided on-site band-aide/bandage/ice	Minor/no follow up required	no information
Girl	Grade 3	Recess	Playground	Face/ nose/ears/mouth	Playing/Running/climbing	Bruise	Playing	School Nurse	Unintentional	Hit	No action necessary	No Others involved	Provided on-site band-aide/bandage/ice	Minor/no follow up required	no information
Boy	KG1	Classroom	Classroom	Head/Not Face	Playing/Running/climbing	Bump/hit	Swinging	School Nurse	Unintentional	Hit	No action necessary	No Others involved	Provided on-site band-aide/bandage/ice	Minor/no follow up required	no information
Girl	Grade 7	PE/Sports	Gym	Ankle/foot/toe	Playing/Running/climbing	Sprain	Running	School Nurse	Unintentional	Trip	Called the parent or guardian	No Others involved	Provided on-site band-aide/bandage/ice	Moderate/first aide/doctor aide required	no information
Boy	Grade 1	Recess	Playground	Knee/lower leg/shin	Playing/Running/climbing	Bruise	Playing	School Nurse	Unintentional	Hit	No action necessary	No Others involved	Provided on-site band-aide/bandage/ice	Minor/no follow up required	no information
Boy	Grade 2	Recess	Playground	Face/ nose/ears/mouth	Playing/Running/climbing	Bruise	Playing	School Nurse	Unintentional	Hit	No action necessary	Boy Classmate	Provided on-site band-aide/bandage/ice	Minor/no follow up required	no information
Girl	KG1	Classroom	Classroom	Teeth/lips	Inattention/distracted	Bump/hit	Bending down	School Nurse	Unintentional	Hit	No action necessary	No Others involved	Provided on-site band-aide/bandage/ice	Minor/no follow up required	no information
Boy	Grade 1	Recess	Playground	Face/ nose/ears/mouth	Playing/Running/climbing	Bump/hit	Playing	School Nurse	Unintentional	Hit	No action necessary	No Others involved	Provided on-site band-aide/bandage/ice	Minor/no follow up required	no information
Girl	Grade 7	PE/Sports	Gym	Ankle/foot/toe	Playing/Running/climbing	sprain	Running	School Nurse	Unintentional	Trip	Called the parent or guardian	No Others involved	Provided on-site band-aide/bandage/ice	Moderate/first aide/doctor aide required	no information
Boy	Grade 7	Recess	Playground	Wrist/hand/finger	Playing/Running/climbing	Bump/hit	Playing	School Nurse	Unintentional	Hit	Called the parent or guardian	No Others involved	Provided on-site band-aide/bandage/ice	Moderate/first aide/doctor aide required	no information
Girl	Grade 1	Recess	Playground	Knee/lower leg/shin	Playing/Running/climbing	Bump/hit	Playing	School Nurse	Unintentional	Hit	No action necessary	No Others involved	Provided on-site band-aide/bandage/ice	Minor/no follow up required	no information
Boy	KG1	Recess	Playground	Thigh/hip	Playing/Running/climbing	Bump/hit	Playing	School Nurse	Unintentional	Hit	Called the parent or guardian	No Others involved	Provided on-site band-aide/bandage/ice	Moderate/first aide/doctor aide required	no information
Boy	Grade 3	Recess	Playground	Knee/lower leg/shin	Playing/Running/climbing	Bump/hit	Playing	School Nurse	Unintentional	Hit	No action necessary	No Others involved	Provided on-site band-aide/bandage/ice	Minor/no follow up required	no information
Boy	Grade 4	Recess	Playground	Wrist/hand/finger	Collision/fall	Bump/hit	Playing	School Nurse	Unintentional	Hit	No action necessary	No Others involved	Provided on-site band-aide/bandage/ice	Minor/no follow up required	no information
Boy	Grade 4	Recess	Playground	Knee/lower leg/shin	Collision/fall	Bump/hit	Playing	School Nurse	Unintentional	Hit	No action necessary	No Others involved	Provided on-site band-aide/bandage/ice	Minor/no follow up required	no information
Boy	Grade 5	Recess	Playground	Face/ nose/ears/mouth	Playing/Running/climbing	Bump/hit	Playing	School Nurse	Unintentional	Hit	No action necessary	No Others involved	Provided on-site band-aide/bandage/ice	Minor/no follow up required	no information
Girl	Grade 5	Classroom	Classroom	Wrist/hand/finger	Inattention/distracted	Scrape/scratch	Playing	School Nurse	Unintentional	Cut/Scratch	No action necessary	No Others involved	Cleaned/washed/isolated wound/area	Minor/no follow up required	no information
Girl	Grade 9	PE/Sports	Gym	Ankle/foot/toe	Collision/fall	sprain	Running	School Nurse	Unintentional	Trip	Called the parent or guardian	No Others involved	Provided on-site band-aide/bandage/ice	Moderate/first aide/doctor aide required	no information
Girl	Grade 1	Recess	Playground	Face/ nose/ears/mouth	Playing/Running/climbing	Bruise	Running	School Nurse	Unintentional	Hit	No action necessary	No Others involved	Provided on-site band-aide/bandage/ice	Minor/no follow up required	no information
Boy	Grade 4	Recess	Playground	Wrist/hand/finger	Playing/Running/climbing	Scrape/scratch	Playing	School Nurse	Unintentional	Cut/Scratch	No action necessary	No Others involved	Cleaned/washed/isolated wound/area	Minor/no follow up required	no information
Girl	Grade 1	Recess	Playground	Knee/lower leg/shin	Collision/fall	Bruise	Playing	School Nurse	Unintentional	Shove	No action necessary	Boy Classmate	Provided on-site band-aide/bandage/ice	Minor/no follow up required	no information
Girl	KG1	Classroom	Classroom	Face/ nose/ears/mouth	Collision/fall	Bloody nose	Playing	School Nurse	Unintentional	Shove	No action necessary	Boy Classmate	Provided on-site band-aide/bandage/ice	Minor/no follow up required	no information
Girl	Grade 1	Recess	Playground	Knee/lower leg/shin	Playing/Running/climbing	Bruise	Playing	School Nurse	Unintentional	Hit	No action necessary	No Others involved	Provided on-site band-aide/bandage/ice	Minor/no follow up required	no information
Boy	Grade 1	Recess	Playground	Thigh/hip	Playing/Running/climbing	Bump/hit	Playing	School Nurse	Unintentional	Hit	No action necessary	Boy Classmate	Provided on-site band-aide/bandage/ice	Minor/no follow up required	no information
Boy	Grade 4	Recess	Playground	Head/Not Face	Collision/fall	Bump/hit	Playing	School Nurse	Unintentional	Shove	No action necessary	Boy Classmate	Provided on-site band-aide/bandage/ice	Minor/no follow up required	no information
Girl	Grade 6	Recess	Playground	Wrist/hand/finger	Playing/Running/climbing	sprain	Playing	School Nurse	Unintentional	Hit	No action necessary	No Others involved	Provided on-site band-aide/bandage/ice	Minor/no follow up required	no information
Boy	Grade 9	Classroom	Classroom	Wrist/hand/finger	Inattention/distracted	Bruise	Getting up	School Nurse	Unintentional	Hit	No action necessary	No Others involved	Provided on-site band-aide/bandage/ice	Minor/no follow up required	no information
Girl	Grade 7	Classroom	Classroom	Face/ nose/ears/mouth	Inattention/distracted	Bruise	Running	School Nurse	Unintentional	Hit	No action necessary	No Others involved	Provided on-site band-aide/bandage/ice	Minor/no follow up required	no information
Girl	Grade 7	Classroom	Classroom	Wrist/hand/finger	Inattention/distracted	Bruise	Sitting	School Nurse	Unintentional	Hit	No action necessary	No Others involved	Provided on-site band-aide/bandage/ice	Minor/no follow up required	no information
Boy	Grade 5	Recess	Playground	Face/ nose/ears/mouth	Playing/Running/climbing	Bump/hit	Playing	School Nurse	Unintentional	Hit	No action necessary	No Others involved	Provided on-site band-aide/bandage/ice	Minor/no follow up required	no information
Boy	Grade 5	Classroom	Classroom	Knee/lower leg/shin	Inattention/distracted	Bump/hit	Running	School Nurse	Unintentional	Hit	No action necessary	No Others involved	Provided on-site band-aide/bandage/ice	Minor/no follow up required	no information
Girl	Grade 3	Recess	Playground	Face/ nose/ears/mouth	Playing/Running/climbing	Bump/hit	Playing	School Nurse	Unintentional	Hit	No action necessary	No Others involved	Provided on-site band-aide/bandage/ice	Minor/no follow up required	no information
Girl	Grade 7	Classroom	Classroom	Knee/lower leg/shin	Inattention/distracted	Bump/hit	Walking	School Nurse	Unintentional	Hit	No action necessary	No Others involved	Provided on-site band-aide/bandage/ice	Minor/no follow up required	no information
Girl	Grade 1	Recess	Playground	Face/ nose/ears/mouth	Playing/Running/climbing	Bump/hit	Playing	School Nurse	Unintentional	Hit	No action necessary	No Others involved	Provided on-site band-aide/bandage/ice	Minor/no follow up required	no information
Girl	Grade 2	Recess	Playground	Face/ nose/ears/mouth	Playing/Running/climbing	Bump/hit	Playing	School Nurse	Unintentional	Hit	No action necessary	No Others involved	Provided on-site band-aide/bandage/ice	Minor/no follow up required	no information
Girl	Grade 6	Recess	Playground	Wrist/hand/finger	Playing/Running/climbing	Bump/hit	Playing	School Nurse	Unintentional	Hit	No action necessary	No Others involved	Provided on-site band-aide/bandage/ice	Minor/no follow up required	no information
Boy	Grade 4	Recess	Playground	Knee/lower leg/shin	Playing/Running/climbing	Bump/hit	Playing	School Nurse	Unintentional	Hit	No action necessary	No Others involved	Provided on-site band-aide/bandage/ice	Minor/no follow up required	no information
Boy	Grade 5	Recess	Playground	Face/ nose/ears/mouth	Playing/Running/climbing	Bump/hit	Playing	School Nurse	Unintentional	Hit	No action necessary	No Others involved	Provided on-site band-aide/bandage/ice	Minor/no follow up required	no information
Boy	Grade 6	Recess	Playground	Wrist/hand/finger	Playing/Running/climbing	Bump/hit	Playing	School Nurse	Unintentional	Hit	No action necessary	No Others involved	Provided on-site band-aide/bandage/ice	Minor/no follow up required	no information
Girl	Grade 3	Classroom	Classroom	Chest/Ribs	Inattention/distracted	Bump/hit	Walking	School Nurse	Unintentional	Hit	No action necessary	No Others involved	Provided on-site band-aide/bandage/ice	Minor/no follow up required	no information
Girl	Grade 4	Recess	Playground	Face/ nose/ears/mouth	Collision/fall	Bump/hit	Playing	School Nurse	Unintentional	Hit	No action necessary	No Others involved	Provided on-site band-aide/bandage/ice	Minor/no follow up required	no information
Girl	Grade 6	Recess	Playground	Face/ nose/ears/mouth	Playing/Running/climbing	Bump/hit	Playing	School Nurse	Unintentional	Hit	No action necessary	No Others involved	Provided on-site band-aide/bandage/ice	Minor/no follow up required	no information
Boy	Grade 3	Recess	Playground	Knee/lower leg/shin	Playing/Running/climbing	Bump/hit	Playing	School Nurse	Unintentional	Hit	No action necessary	No Others involved	Provided on-site band-aide/bandage/ice	Minor/no follow up required	no information
Girl	Grade 2	Recess	Playground	Face/ nose/ears/mouth	Playing/Running/climbing	Bump/hit	Playing	School Nurse	Unintentional	Hit	No action necessary	No Others involved	Provided on-site band-aide/bandage/ice	Minor/no follow up required	no information
Girl	Grade 6	Recess	Playground	Ankle/foot/toe	Playing/Running/climbing	sprain	Playing	School Nurse	Unintentional	Trip	No action necessary	No Others involved	Provided on-site band-aide/bandage/ice	Minor/no follow up required	no information
Boy	Grade 1	Recess	Playground	Knee/lower leg/shin	Playing/Running/climbing	Bump/hit	Playing	School Nurse	Unintentional	Hit	No action necessary	No Others involved	Provided on-site band-aide/bandage/ice	Minor/no follow up required	no information
Girl	Grade 4	PE/Sports	Gym	Face/ nose/ears/mouth	Playing/Running/climbing	Bump/hit	Running	School Nurse	Unintentional	Hit	No action necessary	No Others involved	Provided on-site band-aide/bandage/ice	Minor/no follow up required	no information
Boy	Grade 4	Classroom	Playground	Wrist/hand/finger	Inattention/distracted	Scrape/scratch	Punching	School Nurse	Unintentional	Cut/Scratch	No action necessary	No Others involved	Cleaned/washed/isolated wound/area	Minor/no follow up required
Boy	Grade 7	Classroom	Playground	Face/ nose/ears/mouth	Inattention/distracted	Bruise	Bending down	School Nurse	Unintentional	Hit	No action necessary	No Others involved	Provided on-site band-aide/bandage/ice	Minor/no follow up required
Boy	Grade 1	Recess	Playground	Knee/lower leg/shin	Inattention/distracted	Bump/hit	Playing	School Nurse	Unintentional	Hit	No action necessary	No Others involved	Provided on-site band-aide/bandage/ice	Minor/no follow up required
Girl	Grade 3	Recess	Playground	Ankle/foot/toe	Inattention/distracted	Sprain	Playing	School Nurse	Unintentional	Trip	No action necessary	No Others involved	Provided on-site band-aide/bandage/ice	Minor/no follow up required
Girl	Grade 3	Recess	Playground	Face/ nose/ears/mouth	Playing/Running/climbing	Bump/hit	Playing	School Nurse	Unintentional	Hit	No action necessary	No Others involved	Provided on-site band-aide/bandage/ice	Minor/no follow up required
Boy	Grade 3	Recess	Playground	Knee/lower leg/shin	Playing/Running/climbing	Bump/hit	Playing	School Nurse	Unintentional	Hit	No action necessary	No Others involved	Cleaned/washed/isolated wound/area	Minor/no follow up required
Girl	Grade 4	Recess	Playground	Face/ nose/ears/mouth	Playing/Running/climbing	Bump/hit	Playing	School Nurse	Unintentional	Hit	No action necessary	No Others involved	Provided on-site band-aide/bandage/ice	Minor/no follow up required
Boy	Grade 7	Recess	Playground	Wrist/hand/finger	Playing/Running/climbing	Bump/hit	Playing	School Nurse	Unintentional	Hit	No action necessary	No Others involved	Provided on-site band-aide/bandage/ice	Minor/no follow up required
Girl	Grade 2	Recess	Playground	Face/ nose/ears/mouth	Playing/Running/climbing	Bruise	Playing	School Nurse	Unintentional	Hit	No action necessary	No Others involved	Provided on-site band-aide/bandage/ice	Minor/no follow up required
Boy	KG3	Recess	Playground	Face/ nose/ears/mouth	Playing/Running/climbing	Bump/hit	Playing	School Nurse	Unintentional	Hit	No action necessary	No Others involved	Provided on-site band-aide/bandage/ice	Minor/no follow up required
Girl	Grade 3	Recess	Playground	Wrist/hand/finger	Inattention/distracted	Bruise	Playing	School Nurse	Unintentional	Hit	No action necessary	No Others involved	Provided on-site band-aide/bandage/ice	Minor/no follow up required
Girl	KG2	Recess	Playground	Head/Not Face	Collision/fall	Bump/hit	Playing	School Nurse	Unintentional	Hit	No action necessary	No Others involved	Provided on-site band-aide/bandage/ice	Minor/no follow up required
Boy	Grade 2	Classroom	Classroom	Face/ nose/ears/mouth	Inattention/distracted	Bump/hit	Bending down	School Nurse	Unintentional	Hit	No action necessary	No Others involved	Provided on-site band-aide/bandage/ice	Minor/no follow up required
Boy	Grade 4	Recess	Playground	Knee/lower leg/shin	Playing/Running/climbing	Bump/hit	Playing	School Nurse	Unintentional	Hit	No action necessary	No Others involved	Provided on-site band-aide/bandage/ice	Minor/no follow up required
Girl	Grade 2	Recess	Playground	Face/ nose/ears/mouth	Playing/Running/climbing	Bump/hit	Playing	School Nurse	Unintentional	Hit	No action necessary	No Others involved	Provided on-site band-aide/bandage/ice	Minor/no follow up required
Boy	KG2	Recess	Playground	Face/ nose/ears/mouth	Playing/Running/climbing	Bruise	Playing	School Nurse	Unintentional	Hit	No action necessary	No Others involved	Provided on-site band-aide/bandage/ice	Minor/no follow up required
Girl	Grade 3	Recess	Playground	Wrist/hand/finger	Playing/Running/climbing	Bump/hit	Playing	School Nurse	Unintentional	Hit	No action necessary	No Others involved	Provided on-site band-aide/bandage/ice	Minor/no follow up required
Boy	Grade 4	Recess	Playground	Knee/lower leg/shin	Playing/Running/climbing	Bump/hit	Playing	School Nurse	Unintentional	Hit	No action necessary	No Others involved	Cleaned/washed/isolated wound/area	Minor/no follow up required
Girl	Grade 1	Recess	Playground	Chest/Ribs	Playing/Running/climbing	Bump/hit	Playing	School Nurse	Unintentional	Hit	No action necessary	No Others involved	Provided on-site band-aide/bandage/ice	Minor/no follow up required
Boy	KG2	Recess	Playground	Shoulder/ upper arm	Playing/Running/climbing	Bump/hit	Playing	School Nurse	Unintentional	Hit	No action necessary	No Others involved	Provided on-site band-aide/bandage/ice	Minor/no follow up required
Girl	KG2	Recess	Playground	Face/ nose/ears/mouth	Playing/Running/climbing	Bump/hit	Playing	School Nurse	Unintentional	Hit	No action necessary	No Others involved	Provided on-site band-aide/bandage/ice	Minor/no follow up required
Boy	KG2	Recess	Playground	Eye/eyes	Playing/Running/climbing	Bump/hit	Playing	School Nurse	Intentional	Kick	No action necessary	Boy Classmate	Provided on-site band-aide/bandage/ice	Minor/no follow up required
Girl	Grade 1	Recess	Playground	Knee/lower leg/shin	Playing/Running/climbing	Bump/hit	Playing	School Nurse	Unintentional	Hit	No action necessary	No Others involved	Provided on-site band-aide/bandage/ice	Minor/no follow up required
Boy	Grade 6	Recess	Playground	Ankle/foot/toe	Playing/Running/climbing	Sprain	Playing	School Nurse	Unintentional	Trip	No action necessary	No Others involved	Provided on-site band-aide/bandage/ice	Minor/no follow up required
Girl	Grade 9	Recess	Playground	Wrist/hand/finger	Playing/Running/climbing	Bump/hit	Playing	School Nurse	Unintentional	Hit	No action necessary	No Others involved	Provided on-site band-aide/bandage/ice	Minor/no follow up required
Girl	Grade 3	Recess	Playground	Face/ nose/ears/mouth	Playing/Running/climbing	Bump/hit	Playing	School Nurse	Unintentional	Hit	No action necessary	No Others involved	Provided on-site band-aide/bandage/ice	Minor/no follow up required
Boy	Grade 7	Recess	Playground	Face/ nose/ears/mouth	Playing/Running/climbing	Bump/hit	Playing	School Nurse	Unintentional	Hit	No action necessary	No Others involved	Provided on-site band-aide/bandage/ice	Minor/no follow up required
Girl	Grade 2	Recess	Playground	Knee/lower leg/shin	Playing/Running/climbing	Bump/hit	Playing	School Nurse	Unintentional	Hit	No action necessary	No Others involved	Provided on-site band-aide/bandage/ice	Minor/no follow up required
Boy	KG3	Recess	Playground	Face/ nose/ears/mouth	Playing/Running/climbing	Bump/hit	Playing	School Nurse	Unintentional	Hit	No action necessary	No Others involved	Provided on-site band-aide/bandage/ice	Minor/no follow up required
Boy	Grade 7	PE/Sports	Gym	Forearm/elbow	Collision/fall	Bump/hit	Running	School Nurse	Unintentional	Hit	Called the parent or guardian	No Others involved	Provided on-site band-aide/bandage/ice	Moderate/first aide/doctor aide required
Boy	Grade 5	Recess	Playground	Wrist/hand/finger	Inattention/distracted	Sprain	Playing	School Nurse	Unintentional	Kick	No action necessary	Boy Classmate	Provided on-site band-aide/bandage/ice	Minor/no follow up required
Boy	Grade 5	Recess	Playground	Knee/lower leg/shin	Playing/Running/climbing	Scrape/scratch	Playing	School Nurse	Unintentional	Cut/Scratch	No action necessary	Boy Classmate	Cleaned/washed/isolated wound/area	Minor/no follow up required
Boy	Grade 1	Recess	Playground	Face/ nose/ears/mouth	Playing/Running/climbing	Bump/hit	Playing	School Nurse	Unintentional	Hit	No action necessary	Girl Classmate	Provided on-site band-aide/bandage/ice	Minor/no follow up required
Girl	Grade 1	Recess	Playground	Face/ nose/ears/mouth	Playing/Running/climbing	Bump/hit	Playing	School Nurse	Unintentional	Hit	No action necessary	Boy Classmate	Provided on-site band-aide/bandage/ice	Minor/no follow up required
Girl	Grade 2	Recess	Playground	Face/ nose/ears/mouth	Playing/Running/climbing	Bump/hit	Playing	School Nurse	Unintentional	Hit	No action necessary	Girl Classmate	Provided on-site band-aide/bandage/ice	Minor/no follow up required
Girl	Grade 4	PE/Sports	Gym	Face/ nose/ears/mouth	Playing/Running/climbing	Bump/hit	Running	School Nurse	Unintentional	Hit	No action necessary	No Others involved	Provided on-site band-aide/bandage/ice	Minor/no follow up required
Boy	Grade 11	PE/Sports	Gym	Face/ nose/ears/mouth	Playing/Running/climbing	Bump/hit	Running	School Nurse	Unintentional	Hit	No action necessary	No Others involved	Provided on-site band-aide/bandage/ice	Minor/no follow up required
Boy	Grade 2	Recess	Playground	Thigh/hip	Playing/Running/climbing	Bump/hit	Running	School Nurse	Unintentional	Hit	No action necessary	No Others involved	Provided on-site band-aide/bandage/ice	Minor/no follow up required
Girl	Grade 1	Classroom	Classroom	Wrist/hand/finger	Inattention/distracted	Scrape/scratch	standing	School Nurse	Unintentional	Cut/Scratch	No action necessary	No Others involved	Provided on-site band-aide/bandage/ice	Minor/no follow up required
Girl	Grade 2	Recess	Playground	Face/ nose/ears/mouth	Inattention/distracted	Bump/hit	Playing	School Nurse	Unintentional	Hit	No action necessary	No Others involved	Provided on-site band-aide/bandage/ice	Minor/no follow up required
Boy	Grade 1	Recess	Playground	Knee/lower leg/shin	Playing/Running/climbing	Bump/hit	Playing	School Nurse	Unintentional	Hit	No action necessary	No Others involved	Provided on-site band-aide/bandage/ice	Minor/no follow up required
Boy	Grade 2	Recess	Playground	Forearm/elbow	Playing/Running/climbing	Bump/hit	Playing	School Nurse	Unintentional	Hit	No action necessary	No Others involved	Provided on-site band-aide/bandage/ice	Minor/no follow up required
Boy	Grade 1	Recess	Playground	Wrist/hand/finger	Playing/Running/climbing	Scrape/scratch	Playing	School Nurse	Unintentional	Cut/Scratch	No action necessary	No Others involved	Cleaned/washed/isolated wound/area	Minor/no follow up required
Girl	Grade 2	Classroom	Classroom	Face/ nose/ears/mouth	Inattention/distracted	Bump/hit	Bending down	School Nurse	Unintentional	Hit	No action necessary	No Others involved	Provided on-site band-aide/bandage/ice	Minor/no follow up required
Boy	Grade 3	Recess	Playground	Thigh/hip	Playing/Running/climbing	Bump/hit	Playing	School Nurse	Unintentional	Hit	No action necessary	Boy Classmate	Provided on-site band-aide/bandage/ice	Minor/no follow up required
Boy	Grade 1	Recess	Playground	Wrist/hand/finger	Playing/Running/climbing	Scrape/scratch	Playing	School Nurse	Unintentional	Cut/Scratch	No action necessary	No Others involved	Cleaned/washed/isolated wound/area	Minor/no follow up required
Girl	Grade 1	Recess	Playground	Face/ nose/ears/mouth	Playing/Running/climbing	Scrape/scratch	Playing	School Nurse	Intentional	Cut/Scratch	No action necessary	Boy Classmate	Cleaned/washed/isolated wound/area	Minor/no follow up required
Boy	Grade 3	Recess	Playground	Thigh/hip	Playing/Running/climbing	Bump/hit	Playing	School Nurse	Intentional	Kick	No action necessary	Boy Classmate	Provided on-site band-aide/bandage/ice	Minor/no follow up required
Girl	KG2	Recess	Playground	Face/ nose/ears/mouth	Playing/Running/climbing	Bump/hit	Playing	School Nurse	Intentional	Kick	No action necessary	Girl Classmate	Provided on-site band-aide/bandage/ice	Minor/no follow up required
Girl	Grade 3	PE/Sports	Gym	Face/ nose/ears/mouth	Playing/Running/climbing	Bump/hit	Playing	School Nurse	Unintentional	Hit	No action necessary	No Others involved	Provided on-site band-aide/bandage/ice	Minor/no follow up required
Boy	Grade 1	Recess	Playground	Forearm/elbow	Playing/Running/climbing	Bump/hit	Playing	School Nurse	Unintentional	Hit	No action necessary	No Others involved	Provided on-site band-aide/bandage/ice	Minor/no follow up required
Girl	Grade 1	Recess	Playground	Knee/lower leg/shin	Playing/Running/climbing	Bump/hit	Playing	School Nurse	Unintentional	Trip	No action necessary	No Others involved	Provided on-site band-aide/bandage/ice	Minor/no follow up required
Boy	Grade 1	Recess	Playground	Knee/lower leg/shin	Playing/Running/climbing	Bump/hit	Playing	School Nurse	Unintentional	Trip	No action necessary	No Others involved	Cleaned/washed/isolated wound/area	Minor/no follow up required
Boy	Grade 2	Recess	Playground	Knee/lower leg/shin	Playing/Running/climbing	Bump/hit	Playing	School Nurse	Unintentional	Hit	No action necessary	No Others involved	Cleaned/washed/isolated wound/area	Minor/no follow up required
Boy	Grade 3	Recess	Playground	Forearm/elbow	Playing/Running/climbing	Bump/hit	Playing	School Nurse	Unintentional	Hit	No action necessary	No Others involved	Cleaned/washed/isolated wound/area	Minor/no follow up required
Boy	Grade 4	Recess	Playground	Face/ nose/ears/mouth	Playing/Running/climbing	Bump/hit	Playing	School Nurse	Unintentional	Hit	No action necessary	No Others involved	Provided on-site band-aide/bandage/ice	Minor/no follow up required
Boy	Grade 2	Recess	Playground	Ankle/foot/toe	Playing/Running/climbing	Sprain	Playing	School Nurse	Unintentional	Hit	No action necessary	No Others involved	Provided on-site band-aide/bandage/ice	Minor/no follow up required
Boy	Grade 2	Recess	Playground	Thigh/hip	Playing/Running/climbing	Bump/hit	Playing	School Nurse	Intentional	Kick	No action necessary	Boy Classmate	Provided on-site band-aide/bandage/ice	Minor/no follow up required
Boy	KG2	Classroom	Classroom	Face/ nose/ears/mouth	Inattention/distracted	Bump/hit	Playing	School Nurse	Unintentional	Hit	No action necessary	Boy Classmate	Provided on-site band-aide/bandage/ice	Minor/no follow up required
Girl	KG2	Classroom	Classroom	Face/ nose/ears/mouth	Playing/Running/climbing	Bump/hit	Playing	School Nurse	Unintentional	Hit	No action necessary	No Others involved	Provided on-site band-aide/bandage/ice	Minor/no follow up required
Girl	Grade 1	Recess	Playground	Knee/lower leg/shin	Playing/Running/climbing	Bump/hit	Playing	School Nurse	Unintentional	Hit	No action necessary	No Others involved	Provided on-site band-aide/bandage/ice	Minor/no follow up required
Girl	Grade 2	Recess	Playground	Ankle/foot/toe	Playing/Running/climbing	Sprain	Playing	School Nurse	Unintentional	Trip	No action necessary	No Others involved	Provided on-site band-aide/bandage/ice	Minor/no follow up required
Boy	Grade 4	Recess	Playground	Face/ nose/ears/mouth	Playing/Running/climbing	Bump/hit	Playing	School Nurse	Unintentional	Hit	No action necessary	No Others involved	Provided on-site band-aide/bandage/ice	Minor/no follow up required
Girl	Grade 1	Recess	Playground	Ankle/foot/toe	Playing/Running/climbing	Bump/hit	Playing	School Nurse	Unintentional	Hit	No action necessary	No Others involved	Provided on-site band-aide/bandage/ice	Minor/no follow up required
Girl	Grade 2	Recess	Playground	Ankle/foot/toe	Playing/Running/climbing	Sprain	Playing	School Nurse	Unintentional	Trip	No action necessary	No Others involved	Provided on-site band-aide/bandage/ice	Minor/no follow up required
Boy	Grade 4	Recess	Playground	Face/ nose/ears/mouth	Playing/Running/climbing	Bruise	Playing	School Nurse	Unintentional	Hit	No action necessary	No Others involved	Provided on-site band-aide/bandage/ice	Minor/no follow up required
Girl	KG3	Recess	Playground	Knee/lower leg/shin	Playing/Running/climbing	Bump/hit	Playing	School Nurse	Unintentional	Hit	No action necessary	No Others involved	Provided on-site band-aide/bandage/ice	Minor/no follow up required
Girl	Grade 3	Recess	Playground	Wrist/hand/finger	Playing/Running/climbing	Sprain	Playing	School Nurse	Unintentional	Hit	No action necessary	No Others involved	Provided on-site band-aide/bandage/ice	Minor/no follow up required
Girl	Grade 3	Recess	Playground	Knee/lower leg/shin	Playing/Running/climbing	Bruise	Playing	School Nurse	Unintentional	Hit	No action necessary	No Others involved	Provided on-site band-aide/bandage/ice	Minor/no follow up required
Girl	Grade 3	Recess	Playground	Knee/lower leg/shin	Playing/Running/climbing	Bump/hit	Playing	School Nurse	Unintentional	Hit	No action necessary	No Others involved	Provided on-site band-aide/bandage/ice	Minor/no follow up required
Boy	Grade 2	Recess	Playground	Face/ nose/ears/mouth	Playing/Running/climbing	Bump/hit	Playing	School Nurse	Unintentional	Hit	Called the parent or guardian	No Others involved	Provided on-site band-aide/bandage/ice	Moderate/first aide/doctor aide required
Boy	KG2	Recess	Playground	Ankle/foot/toe	Playing/Running/climbing	Sprain	Playing	School Nurse	Unintentional	Trip	Called the parent or guardian	No Others involved	Provided on-site band-aide/bandage/ice	Moderate/first aide/doctor aide required
Girl	Grade 7	PE/Sports	Playground	Knee/lower leg/shin	Playing/Running/climbing	Bruise	Jumping	School Nurse	Unintentional	Hit	No action necessary	No Others involved	Provided on-site band-aide/bandage/ice	Minor/no follow up required
Girl	KG2	Recess	Playground	Knee/lower leg/shin	Playing/Running/climbing	Bump/hit	Playing	School Nurse	Unintentional	Hit	No action necessary	No Others involved	Provided on-site band-aide/bandage/ice	Minor/no follow up required
Boy	Grade 7	Recess	Playground	Forearm/elbow	Playing/Running/climbing	Bump/hit	Playing	School Nurse	Unintentional	Hit	No action necessary	No Others involved	Provided on-site band-aide/bandage/ice	Minor/no follow up required
Boy	Grade 4	Recess	Playground	Knee/lower leg/shin	Playing/Running/climbing	Bump/hit	Playing	School Nurse	Unintentional	Hit	No action necessary	No Others involved	Provided on-site band-aide/bandage/ice	Minor/no follow up required
Boy	Grade 5	Recess	Playground	Forearm/elbow	Playing/Running/climbing	Scrape/scratch	Playing	School Nurse	Unintentional	Hit	No action necessary	No Others involved	Cleaned/washed/isolated wound/area	Minor/no follow up required
Boy	Grade 7	Recess	Playground	Face/ nose/ears/mouth	Playing/Running/climbing	Scrape/scratch	Playing	School Nurse	Unintentional	Cut/Scratch	No action necessary	Boy Classmate	Cleaned/washed/isolated wound/area	Minor/no follow up required
Boy	Grade 5	Recess	Playground	Face/ nose/ears/mouth	Playing/Running/climbing	Bump/hit	Playing	School Nurse	Unintentional	Hit	No action necessary	No Others involved	Provided on-site band-aide/bandage/ice	Minor/no follow up required
Boy	Grade 2	Recess	Playground	Wrist/hand/finger	Playing/Running/climbing	Bump/hit	Playing	School Nurse	Unintentional	Cut/Scratch	No action necessary	No Others involved	Cleaned/washed/isolated wound/area	Minor/no follow up required
Boy	Grade 1	Recess	Playground	Face/ nose/ears/mouth	Playing/Running/climbing	Bump/hit	Playing	School Nurse	Unintentional	Hit	No action necessary	No Others involved	Provided on-site band-aide/bandage/ice	Minor/no follow up required
Boy	Grade 6	Recess	Playground	Forearm/elbow	Collision/fall	Bump/hit	Playing	School Nurse	Unintentional	Hit	No action necessary	No Others involved	Provided on-site band-aide/bandage/ice	Minor/no follow up required
Girl	Grade 2	PE/Sports	Gym	Face/ nose/ears/mouth	Playing/Running/climbing	Bump/hit	Playing	School Nurse	Unintentional	Hit	No action necessary	Boy Classmate	Provided on-site band-aide/bandage/ice	Minor/no follow up required
Girl	Grade 1	Recess	Playground	Head/Not Face	Playing/Running/climbing	Bump/hit	Playing	School Nurse	Unintentional	Hit	No action necessary	Boy Classmate	Provided on-site band-aide/bandage/ice	Minor/no follow up required
Boy	Grade 3	Recess	Playground	Shoulder/ upper arm	Playing/Running/climbing	Bump/hit	Playing	School Nurse	Intentional	Hit	No action necessary	Boy Classmate	Provided on-site band-aide/bandage/ice	Minor/no follow up required
Boy	Grade 4	Recess	Playground	Knee/lower leg/shin	Playing/Running/climbing	Bump/hit	Playing	School Nurse	Unintentional	Hit	No action necessary	No Others involved	Provided on-site band-aide/bandage/ice	Minor/no follow up required
Boy	Grade 10	Recess	Playground	Wrist/hand/finger	Playing/Running/climbing	Scrape/scratch	Playing	School Nurse	Unintentional	Cut/Scratch	No action necessary	Boy Classmate	Cleaned/washed/isolated wound/area	Minor/no follow up required
Girl	Grade 5	Recess	Playground	Wrist/hand/finger	Playing/Running/climbing	Bump/hit	Playing	School Nurse	Unintentional	Hit	No action necessary	No Others involved	Provided on-site band-aide/bandage/ice	Minor/no follow up required
Boy	Grade 6	Recess	Playground	Wrist/hand/finger	Playing/Running/climbing	Sprain	Playing	School Nurse	Unintentional	Hit	No action necessary	No Others involved	Provided on-site band-aide/bandage/ice	Minor/no follow up required
Boy	Grade 7	Recess	Playground	Wrist/hand/finger	Playing/Running/climbing	Bump/hit	Playing	School Nurse	Unintentional	Hit	Called the parent or guardian	No Others involved	Provided on-site band-aide/bandage/ice	Moderate/first aide/doctor aide required
Boy	Grade 1	Recess	Playground	Wrist/hand/finger	Playing/Running/climbing	Bump/hit	Playing	School Nurse	Unintentional	Hit	No action necessary	No Others involved	Provided on-site band-aide/bandage/ice	Minor/no follow up required
Boy	Grade 1	Recess	Playground	Head/Not Face	Playing/Running/climbing	Bump/hit	Playing	School Nurse	Unintentional	Hit	No action necessary	No Others involved	Provided on-site band-aide/bandage/ice	Minor/no follow up required
Girl	KG2	Recess	Playground	Face/ nose/ears/mouth	Playing/Running/climbing	Bump/hit	Playing	School Nurse	Unintentional	Hit	No action necessary	No Others involved	Provided on-site band-aide/bandage/ice	Minor/no follow up required
Girl	Grade 6	Recess	Playground	Wrist/hand/finger	Playing/Running/climbing	Bump/hit	Playing	School Nurse	Unintentional	Hit	No action necessary	No Others involved	Provided on-site band-aide/bandage/ice	Minor/no follow up required
Boy	Grade 5	Recess	Playground	Wrist/hand/finger	Playing/Running/climbing	Bump/hit	Playing	School Nurse	Unintentional	Hit	No action necessary	No Others involved	Provided on-site band-aide/bandage/ice	Minor/no follow up required
Boy	Grade 10	Recess	Playground	Wrist/hand/finger	Playing/Running/climbing	Bump/hit	Playing	School Nurse	Unintentional	Hit	No action necessary	No Others involved	Provided on-site band-aide/bandage/ice	Minor/no follow up required
Boy	Grade 6	Recess	Playground	Abdomen/ stomach	Playing/Running/climbing	Bump/hit	Playing	School Nurse	Unintentional	Hit	Called the parent or guardian	No Others involved	Provided on-site band-aide/bandage/ice	Moderate/first aide/doctor aide required
Boy	Grade 5	Recess	Playground	Eye/eyes	Playing/Running/climbing	Bump/hit	Playing	School Nurse	Unintentional	Hit	No action necessary	Boy Classmate	Provided on-site band-aide/bandage/ice	Minor/no follow up required
Boy	Grade 2	Recess	Playground	Forearm/elbow	Playing/Running/climbing	Scrape/scratch	Playing	School Nurse	Unintentional	Cut/Scratch	No action necessary	No Others involved	Cleaned/washed/isolated wound/area	Minor/no follow up required
Boy	Grade 7	Recess	Playground	Wrist/hand/finger	Playing/Running/climbing	Bump/hit	Playing	School Nurse	Unintentional	Cut/Scratch	No action necessary	No Others involved	Cleaned/washed/isolated wound/area	Minor/no follow up required
Boy	Grade 9	Autre	Stairs/ Steps	Knee/lower leg/shin	Inattention/distracted	Bump/hit	Jumping	School Nurse	Unintentional	Trip	No action necessary	No Others involved	Provided on-site band-aide/bandage/ice	Minor/no follow up required
Girl	Grade 7	Recess	Playground	Head/Not Face	Playing/Running/climbing	Bump/hit	Playing	School Nurse	Unintentional	Hit	No action necessary	No Others involved	Provided on-site band-aide/bandage/ice	Minor/no follow up required
Boy	Grade 4	Recess	Playground	Face/ nose/ears/mouth	Playing/Running/climbing	Bump/hit	Playing	School Nurse	Unintentional	Hit	No action necessary	No Others involved	Provided on-site band-aide/bandage/ice	Minor/no follow up required
Boy	Grade 1	Recess	Playground	Face/ nose/ears/mouth	Playing/Running/climbing	Bump/hit	Playing	School Nurse	Unintentional	Hit	No action necessary	No Others involved	Provided on-site band-aide/bandage/ice	Minor/no follow up required
Boy	Grade 5	Recess	Playground	Face/ nose/ears/mouth	Playing/Running/climbing	Bump/hit	Playing	School Nurse	Unintentional	Hit	No action necessary	No Others involved	Provided on-site band-aide/bandage/ice	Minor/no follow up required
Girl	Grade 3	Recess	Playground	Wrist/hand/finger	Playing/Running/climbing	Bump/hit	Playing	School Nurse	Unintentional	Hit	No action necessary	No Others involved	Provided on-site band-aide/bandage/ice	Minor/no follow up required
Girl	Grade 3	Recess	Playground	Knee/lower leg/shin	Playing/Running/climbing	Sprain	Playing	School Nurse	Unintentional	Trip	No action necessary	No Others involved	Provided on-site band-aide/bandage/ice	Minor/no follow up required
Boy	Grade 7	Recess	Playground	Wrist/hand/finger	Playing/Running/climbing	Sprain	Playing	School Nurse	Unintentional	Hit	No action necessary	No Others involved	Provided on-site band-aide/bandage/ice	Minor/no follow up required
Boy	Grade 6	Recess	Playground	Wrist/hand/finger	Playing/Running/climbing	Sprain	Playing	School Nurse	Unintentional	Hit	No action necessary	No Others involved	Provided on-site band-aide/bandage/ice	Minor/no follow up required
Boy	KG3	Autre	Stairs/ Steps	Abdomen/ stomach	Inattention/distracted	Bump/hit	Jumping	School Nurse	Unintentional	Trip	No action necessary	No Others involved	Provided on-site band-aide/bandage/ice	Minor/no follow up required
Boy	Grade 7	PE/Sports	Gym	Ankle/foot/toe	Playing/Running/climbing	Bump/hit	Running	School Nurse	Unintentional	Hit	No action necessary	No Others involved	Provided on-site band-aide/bandage/ice	Minor/no follow up required
Boy	Grade 7	PE/Sports	Gym	Wrist/hand/finger	Playing/Running/climbing	Bump/hit	Running	School Nurse	Unintentional	Hit	No action necessary	No Others involved	Provided on-site band-aide/bandage/ice	Minor/no follow up required
Boy	Grade 1	Recess	Playground	Face/ nose/ears/mouth	Playing/Running/climbing	Bump/hit	Playing	School Nurse	Intentional	Hit	No action necessary	Boy Classmate	Provided on-site band-aide/bandage/ice	Minor/no follow up required
Boy	Grade 5	Recess	Playground	Knee/lower leg/shin	Playing/Running/climbing	Bump/hit	Playing	School Nurse	Unintentional	Hit	No action necessary	No Others involved	Provided on-site band-aide/bandage/ice	Minor/no follow up required
Boy	Grade 5	PE/Sports	Gym	Thigh/hip	Playing/Running/climbing	Bump/hit	Running	School Nurse	Unintentional	Hit	No action necessary	No Others involved	Provided on-site band-aide/bandage/ice	Minor/no follow up required
Boy	Grade 6	Recess	Playground	Abdomen/ stomach	Playing/Running/climbing	Bump/hit	Jumping	School Nurse	Unintentional	Hit	Called the parent or guardian	No Others involved	Provided on-site band-aide/bandage/ice	Moderate/first aide/doctor aide required
Boy	Grade 4	Other	Playground	Knee/lower leg/shin	Collision/fall	Scrape/scratch	Playing	School Nurse	Intentional	Hit	No action necessary	No Others involved	Student allowed to return to class	Minor/no follow up required	she falls down on her left knee during Playing.
Girl	Grade 6	Other	Playground	Wrist/hand/finger	Collision/fall	Bump/hit	Playing	School Nurse	Intentional	Hit	No action necessary	No Others involved	Student allowed to return to class	Minor/no follow up required	Hit her right Middle finger during Playing Basketball
Girl	KG1	Other	Playground	Head/Not Face	Collision/fall	Bump/hit	Swinging	School Nurse	Intentional	Bump	No action necessary	No Others involved	Student allowed to return to class	Minor/no follow up required	She bumped her head during swinging in the playground
Girl	Grade 6	Other	Playground	Ankle/foot/toe	Collision/fall	Bump/hit	Playing	School Nurse	Intentional	Hit	No action necessary	No Others involved	Student allowed to return to class	Minor/no follow up required	Hit her Right Ankle during Walking in the playground
Boy	Grade 4	Other	Playground	Shoulder/ upper arm	Collision/fall	Bump/hit	Playing	School Nurse	Intentional	Hit	No action necessary	No Others involved	Student allowed to return to class	Minor/no follow up required	He falls down in the playground while Playing on his right shoulder
Boy	Grade 3	Other	Playground	Ankle/foot/toe	Collision/fall	Bump/hit	Playing	School Nurse	Intentional	Hit	No action necessary	No Others involved	Student sent to Office/Behaviour	Moderate/first aide/doctor aide required	While Running and Playing he sprained his right Ankle
Boy	Grade 8	Other	Playground	Forearm/elbow	Collision/fall	Bump/hit	Playing	School Nurse	Intentional	Hit	No action necessary	No Others involved	Student allowed to return to class	Minor/no follow up required	He falls down on his right Elbow during Playing
Boy	KG2	Other	Playground	Head/Not Face	Collision/fall	Bump/hit	Playing	School Nurse	Intentional	Hit	No action necessary	No Others involved	Student allowed to return to class	Minor/no follow up required	He falls down on his head during Playing in the playground,no redness
Girl	Grade 6	Other	Playground	Head/Not Face	Playing/Running/climbing	Scrape/scratch	Walking	School Nurse	Intentional	Bump	No action necessary	No Others involved	Cleaned/washed/isolated wound/area	Minor/no follow up required	She bumped her head during Playing in the playground
Girl	Grade 3	Other	Playground	Ankle/foot/toe	Playing/Running/climbing	Bump/hit	Walking	School Nurse	Intentional	Bump	No action necessary	No Others involved	Student allowed to return to class	Minor/no follow up required	She sprained her left ankle while Walking in the playground
Boy	Grade 4	Other	Playground	Wrist/hand/finger	Playing/Running/climbing	Bump/hit	Playing	School Nurse	Intentional	Hit	No action necessary	No Others involved	Provided on-site band-aide/bandage/ice	Minor/no follow up required	During Playing in the playgroundhe hit his right wrist with the basket ball
Boy	Grade 7	Other	Playground	Wrist/hand/finger	Collision/fall	Bump/hit	Playing	School Nurse	Intentional	Bump	Called the school Emergency Vehicle	No Others involved	Student sent to Doctor	Very serious/ambulance	Fell down in the playground
Boy	Grade 7	Other	Playground	Wrist/hand/finger	Playing/Running/climbing	Bump/hit	Playing	School Nurse	Intentional	Bump	No action necessary	No Others involved	Student allowed to return to class	Minor/no follow up required	He hit his right index finger during Playing with the basket ball.
Boy	Grade 6	Other	Playground	Head/Not Face	Playing/Running/climbing	Bump/hit	Playing	School Nurse	Intentional	Bump	No action necessary	No Others involved	Student allowed to return to class	Minor/no follow up required	He fell down on his head during Playing in the playground
Boy	Grade 7	Other	Classroom	Other	Inattention/distracted	Bump/hit	Sitting	School Nurse	Unclear		Called the parent or guardian	No Others involved	Student sent to Office/Behaviour	Moderate/first aide/doctor aide required	Complaining of high blood pressure with severe dizziness.
Girl	Grade 1	Recess	Playground	Knee/lower leg/shin	Playing/Running/climbing	Bump/hit	Playing	School Nurse	Intentional	Bump	No action necessary	No Others involved	Cleaned/washed/isolated wound/area	Minor/no follow up required	Nay fell down on her right knee during Playingon the playground
Girl	Grade 1	Recess	Playground	Head/Not Face	Playing/Running/climbing	Bump/hit	Playing	School Nurse	Intentional	Bump	No action necessary	No Others involved	Student allowed to return to class	Minor/no follow up required	Naya bumped her head during Playing in the playground.
Girl	Grade 6	Recess	Playground	Wrist/hand/finger	Playing/Running/climbing	Bump/hit	Playing	School Nurse	Intentional	Bump	No action necessary	No Others involved	Student allowed to return to class	Minor/no follow up required	Complaining of trauma on her right index finger,without any oedema.
Boy	Grade 8	Recess	Playground	Wrist/hand/finger	Playing/Running/climbing	Bump/hit	Playing	School Nurse	Intentional	Bump	No action necessary	No Others involved	Cleaned/washed/isolated wound/area	Minor/no follow up required	Fell down on his right wrist during Playing in the playground
Girl	KG1	Recess	Playground	Head/Not Face	Playing/Running/climbing	Bump/hit	Playing	School Nurse	Intentional	Bump	No action necessary	No Others involved	Student allowed to return to class	Minor/no follow up required	fell down on her head during Playing in the playground
Boy	Grade 4	Recess	Playground	Head/Not Face	Playing/Running/climbing	Concussion	Standing	School Nurse	Intentional	Object Thrown	Called the parent or guardian	No Others involved	Student sent to Emergency facility	Very serious/ambulance	A book fell on his head in the playground ,with severe dizziness.
Girl	Grade 4	Recess	Playground	Face/ nose/ears/mouth	Playing/Running/climbing	Bleeding	Playing	School Nurse	Intentional	Hit	Called the parent or guardian	No Others involved	Calmed student down	Moderate/first aide/doctor aide required	Hit her nose in the playground,with bleeding , ice pack putted. And the bleeding stoped
Boy	Grade 3	Recess	Playground	Knee/lower leg/shin	Playing/Running/climbing	Bump/hit	Playing	School Nurse	Intentional	Hit	No action necessary	No Others involved	Cleaned/washed/isolated wound/area	Minor/no follow up required	Fell down on his left knee during Playing in the playground
Boy	KG2	Recess	Playground	Head/Not Face	Playing/Running/climbing	Bump/hit	Playing	School Nurse	Intentional	Hit	No action necessary	No Others involved	Student allowed to return to class	Minor/no follow up required	Fell on his head in the playground,no oedema,no redness and no wound.
Boy	KG2	Recess	Playground	Face/ nose/ears/mouth	Playing/Running/climbing	Bloody nose	Running	School Nurse	Intentional	Bump	No action necessary	No Others involved	Cleaned/washed/isolated wound/area	Minor/no follow up required	Fell down on his nose,with severe bleeding ,ice pack putted and the bleeding has stopped.and went to class.
Boy	Grade 3	PE/Sports	Playground	Shoulder/ upper arm	Collision/fall	Bump/hit	Playing	School Nurse	Intentional	Hit	Called the parent or guardian	No Others involved	Parent or guardian notified	Moderate/first aide/doctor aide required	Fell down on his right shoulder during sports time,ice pack is putted and parents informed.
Boy	Grade 2	Recess	Playground	Wrist/hand/finger	Playing/Running/climbing	Bump/hit	Playing	School Nurse	Intentional	Hit	No action necessary	No Others involved	Student allowed to return to class	Minor/no follow up required	Hit his right little finger,no redness,no oedema
Boy	Grade 5	Recess	Playground	Ankle/foot/toe	Playing/Running/climbing	Bump/hit	Playing	School Nurse	Intentional	Hit	No action necessary	No Others involved	Student allowed to return to class	Minor/no follow up required	Hit his right foot in the playground during Playing without any oedema
Boy	Grade 1	Recess	Playground	Head/Not Face	Playing/Running/climbing	Bump/hit	Playing	School Nurse	Intentional	Hit	Called the parent or guardian	No Others involved	Parent or guardian notified	Moderate/first aide/doctor aide required	Bumped his head on thr floor,with oedema and redness,parents informed
Boy	Grade 12	Recess	Playground	Ankle/foot/toe	Playing/Running/climbing	Sprain	Running	School Nurse	Intentional	Hit	Called the parent or guardian	No Others involved	Provided Other First- aid	Moderate/first aide/doctor aide required	sprained his right foot in the playground with oedema
Boy	Grade 4	Recess	Playground	Face/ nose/ears/mouth	Playing/Running/climbing	Bump/hit	Running	School Nurse	Intentional	Bump	Called the parent or guardian	No Others involved	Stopped bleeding	Moderate/first aide/doctor aide required	Fell on his nose with bleeding, ice pack is putted
Boy	KG2	Recess	Playground	Wrist/hand/finger	Playing/Running/climbing	Bruise	Running	School Nurse	Unintentional	Bump	Called the school Emergency Vehicle	No Others involved		Moderate/first aide/doctor aide required
Boy	Grade 1	Recess	Playground	Wrist/hand/finger	Playing/Running/climbing	Bruise	Running	school Nurse	Unintentional	Kick	Called the school Emergency Vehicle	Unknown		Moderate/first aide/doctor aide required
Boy	Grade 1	Recess	Playground	Forearm/elbow	Playing/Running/climbing	Bruise	Running	School Nurse	Unintentional	Kick	Called the school Emergency Vehicle	Unknown		moderate/first aide/doctor aide required
Girl	Grade 3	PE/Sports	Playground	Forearm/elbow	Playing/Running/climbing	Bruise	Running	School Nurse	Unintentional	Bump	Called the school Emergency Vehicle	Unknown		Moderate/first aide/doctor aide required
Boy	KG2	Recess	Playground	Teeth/lips	Playing/Running/climbing	Bruise	Running	School Nurse	Unintentional	Kick	Called the school Emergency Vehicle	Unknown		Moderate/first aide/doctor aide required
Boy	Grade 1	PE/Sports	Playground	Wrist/hand/finger	Playing/Running/climbing	Cut	Running	School Nurse	Unintentional	Trip	Called the parent or guardian	Unknown		Moderate/first aide/doctor aide required
Girl	Grade 2	Recess	Playground	Wrist/hand/finger	Playing/Running/climbing	Cut	Running	School Nurse	Unintentional	Bite	Called the parent or guardian	Unknown		Moderate/first aide/doctor aide required
Girl	Grade 2	Recess	Playground	Forearm/elbow	Playing/Running/climbing	Cut	Running	School Nurse	unintentional	Bump	Called the parent or guardian	Unknown		Moderate/first aide/doctor aide required
Boy	Grade 1	Recess	Playground	Forearm/elbow	Playing/Running/climbing	Cut	Running	School Nurse	Unintentional	Object Thrown	Called the parent or guardian	No Others involved		Moderate/first aide/doctor aide required
Boy	Grade 2	Recess	Playground	Forearm/elbow	Playing/Running/climbing	Bruise	Running	School Nurse	Unintentional	Hit	Called the school Emergency Vehicle	Unknown		Moderate/first aide/doctor aide required
Boy	Grade 1	Recess	Playground	Forearm/elbow	Playing/Running/climbing	Bruise	Running	School Nurse	Unintentional	Kick	Called the school Emergency Vehicle	Unknown		Moderate/first aide/doctor aide required
Boy	Grade 3	Recess	Playground	Wrist/hand/finger	Playing/Running/climbing	Bruise	Running	School Nurse	Unintentional	Bump	Called the school Emergency Vehicle	No Others involved		Moderate/first aide/doctor aide required
Boy	Grade 3	Recess	Playground	Teeth/lips	Playing/Running/climbing	Bruise	Running	School Nurse	Unintentional	Punch/poke	Called the school Emergency Vehicle	Unknown		Moderate/first aide/doctor aide required
Boy	Grade 1	Other	Parking lot	Knee/lower leg/shin	Rush, stress, impatience	Bruise	Running	School Nurse	Unintentional	Bump	Called the school Emergency Vehicle	Unknown		Moderate/first aide/doctor aide required
Boy	KG2	Recess	Playground	Knee/lower leg/shin	Playing/Running/climbing	Cut	Running	School Nurse	Unintentional	Cut/Scratch	Called the parent or guardian	Unknown		Moderate/first aide/doctor aide required
Girl	Grade 1	Recess	Playground	Knee/lower leg/shin	Playing/Running/climbing	Bruise	Running	School Nurse	Unintentional	Hit	Called the school Emergency Vehicle	Unknown		Moderate/first aide/doctor aide required
Boy	Grade 1	Recess	Playground	Wrist/hand/finger	Playing/Running/climbing	Cut	Running	School Nurse	Unintentional	Bite	Called the parent or guardian	Unknown		Moderate/first aide/doctor aide required
Boy	Grade 2	Recess	Playground	Forearm/elbow	Playing/Running/climbing	Bruise	Running	School Nurse	Unintentional	Bump	Called the school Emergency Vehicle	Unknown		Moderate/first aide/doctor aide required
Girl	Grade 2	Recess	Playground	Teeth/lips	Playing/Running/climbing	Bruise	Running	School Nurse	Unintentional	Trip	Called the school Emergency Vehicle	No Others involved		Moderate/first aide/doctor aide required
Boy	Grade 1	Recess	Playground	Knee/lower leg/shin	Playing/Running/climbing	Bruise	Running	School Nurse	Unintentional	Bump	Called the school Emergency Vehicle	Unknown		Moderate/first aide/doctor aide required
Boy	Grade 3	Recess	Playground	Knee/lower leg/shin	Playing/Running/climbing	Cut	Running	School Nurse	Unintentional	Bump	Called the parent or guardian	Unknown		Moderate/first aide/doctor aide required
Boy	Grade 3	Recess	Playground	Forearm/elbow	Playing/Running/climbing	Cut	Running	School Nurse	Unintentional	Cut/Scratch	Called the parent or guardian	No Others involved		Moderate/first aide/doctor aide required
Girl	Grade 1	Recess	Playground	Forearm/elbow	Playing/Running/climbing	Cut	Running	School Nurse	Unintentional	Kick	Called the parent or guardian	Unknown		Moderate/first aide/doctor aide required
Boy	Grade 5	Recess	Playground	Knee/lower leg/shin	Playing/Running/climbing	Cut	Running	School Nurse	Unintentional	Trip	Called the parent or guardian	Unknown		Moderate/first aide/doctor aide required
Boy	Grade 5	Classroom	Classroom	Knee/lower leg/shin	Inattention/distracted	Cut	Running	School Nurse	Unintentional	Punch/poke	Called the parent or guardian	No Others involved		Moderate/first aide/doctor aide required
Boy	Grade 1	Recess	Playground	Forearm/elbow	Playing/Running/climbing	Bruise	Running	School Nurse	Unintentional	Bump	Called the school Emergency Vehicle	Unknown		Moderate/first aide/doctor aide required
Boy	Grade 1	Recess	Playground	Knee/lower leg/shin	Playing/Running/climbing	Bruise	Running	School Nurse	Unintentional	Kick	Called the school Emergency Vehicle	Unknown		Moderate/first aide/doctor aide required
Boy	Grade 2	PE/Sports	Playground	Forearm/elbow	Rush, stress, impatience	Cut	Running	School Nurse	Unintentional	Bump	Called the school Emergency Vehicle	Unknown		Moderate/first aide/doctor aide required
Girl	Grade 4	PE/Sports	Playground	Knee/lower leg/shin	Rush, stress, impatience	Bruise	Running	School Nurse	Unintentional	Object Thrown	Called the school Emergency Vehicle	Unknown		Moderate/first aide/doctor aide required
Boy	Grade 3	Recess	Playground	Teeth/lips	Playing/Running/climbing	Cut	Running	School Nurse	Unintentional	Kick	Called the parent or guardian	No Others involved		Moderate/first aide/doctor aide required
Boy	Grade 4	Recess	Playground	Knee/lower leg/shin	Playing/Running/climbing	Bruise	Running	School Nurse	Unintentional	Kick	Called the school Emergency Vehicle	Unknown		Moderate/first aide/doctor aide required
Boy	KG2	Recess	Playground	Wrist/hand/finger	Playing/Running/climbing	Bruise	Running	School Nurse	Unintentional	Punch/poke	Called the school Emergency Vehicle	No Others involved		Moderate/first aide/doctor aide required
Boy	Grade 1	Recess	Playground	Wrist/hand/finger	Playing/Running/climbing	Bruise	Running	School Nurse	Unintentional	Bump	Called the school Emergency Vehicle	Unknown		Moderate/first aide/doctor aide required
Boy	Grade 3	Recess	Playground	Knee/lower leg/shin	Playing/Running/climbing	Bruise	Running	School Nurse	Unintentional	Punch/poke	Called the school Emergency Vehicle	Unknown		Moderate/first aide/doctor aide required
Boy	KG2	Recess	Playground	Teeth/lips	Playing/Running/climbing	Bruise	Running	School Nurse	Unintentional	Trip	Called the school Emergency Vehicle	Unknown		Moderate/first aide/doctor aide required
Boy	Grade 2	Recess	Playground	Knee/lower leg/shin	Playing/Running/climbing	Bruise	Running	School Nurse	Unintentional	Trip	Called the school Emergency Vehicle	Unknown		Moderate/first aide/doctor aide required
Girl	Grade 6	PE/Sports	Playground	Knee/lower leg/shin	Rush, stress, impatience	Bruise	Running	School Nurse	Unintentional	Punch/poke	Called the school Emergency Vehicle	Unknown		Moderate/first aide/doctor aide required
Girl	Grade 7	Other	Stairs/ steps	Knee/lower leg/shin	inattention/distracted	Bruise	Running	School Nurse	Unintentional	Bump	Called the school Emergency Vehicle	Unknown		Moderate/first aide/doctor aide required
Girl	Grade 7	Other	Bathroom	Teeth/lips	Rush, stress, impatience	Bruise	Running	School Nurse	Unintentional	Bump	Called the school Emergency Vehicle	Unknown		Moderate/first aide/doctor aide required
Boy	KG2	Recess	Playground	Face/ nose/ears/mouth	Playing/Running/climbing	Bruise	Running	School Nurse	Unintentional	Bump	No action necessary	No Others involved	Provided on-site band-aide/bandage/ice	Minor/no follow up required
Girl	KG1	Recess	Playground	Face/ nose/ears/mouth	Playing/Running/climbing	Scrape/scratch	Bending down	School Nurse	Unintentional	Bump	No action necessary	No Others involved	Provided on-site band-aide/bandage/ice	Minor/no follow up required	while Playing during recess got hit skightly on the outside ear
Girl	KG2	Recess	Playground	Thigh/hip	Playing/Running/climbing	Bruise	Swinging	School Nurse	Unintentional	Bump	No action necessary	No Others involved	Provided on-site band-aide/bandage/ice	Minor/no follow up required	while Playing during recess with toys she got scratched on her chin
Girl	Grade 4	Recess	Playground	Knee/lower leg/shin	Collision/fall	Scrape/scratch	Running	School Nurse	Unintentional	Bump	No action necessary	No Others involved	Provided on-site band-aide/bandage/ice	Minor/no follow up required	while Playing during recess got hit on her thigh
Girl	KG1	Recess	Playground	Face/ nose/ears/mouth	Playing/Running/climbing	Scrape/scratch	Bending down	School Nurse	Unintentional	Bump	No action necessary	No Others involved	Provided on-site band-aide/bandage/ice	Minor/no follow up required	during recess fell i the playground and got scratched on both knees
Boy	Grade 1	Classroom	Classroom	Face/ nose/ears/mouth	Aggressive behaviour by student	Scrape/scratch	Sitting	School Nurse	Unclear	Hit	No action necessary	Girl Classmate	Provided on-site band-aide/bandage/ice	Minor/no follow up required	while Playing during recess with toys she got scratched on her chin
Girl	Grade 5	PE/Sports	Playground	Knee/lower leg/shin	Collision/fall	Scrape/scratch	Running	School Nurse	Unintentional	Bump	No action necessary	No Others involved	Provided on-site band-aide/bandage/ice	Minor/no follow up required	inside the classroom scratched the upperr lip
Girl	KG2	Recess	Playground	Knee/lower leg/shin	Collision/fall	Scrape/scratch	Playing	School Nurse	Unintentional	Bump	No action necessary	No Others involved	Provided on-site band-aide/bandage/ice	Minor/no follow up required	during PE/sports, fell and scratched knees
Boy	Grade 5	Recess	Playground	Back/backside	Collision/fall	Bruise	Swinging	School Nurse	Unclear	Bump	No action necessary	Unknown	Provided on-site band-aide/bandage/ice	Minor/no follow up required	during recess, fell and scratched knees
Boy	Grade 3	Recess	Playground	Knee/lower leg/shin	Collision/fall	Bruise	Running	School Nurse	Unclear	Bump	No action necessary	No Others involved	Provided on-site band-aide/bandage/ice	Minor/no follow up required	during recess, fell of the swing and got hit on the back
Boy	KG1	Recess	Playground	Forearm/elbow	Collision/fall	Scrape/scratch	Playing	School Nurse	Unintentional	Bump	No action necessary	No Others involved	Provided on-site band-aide/bandage/ice	Minor/no follow up required	during recess he fell and hit his legs
Boy	Grade 3	Recess	Playground	Face/ nose/ears/mouth	Collision/fall	Scrape/scratch	Running	School Nurse	Unintentional	Bump	No action necessary	No Others involved	Provided on-site band-aide/bandage/ice	Minor/no follow up required	during recess he fell and scratched his elbows
Girl	Grade 3	Recess	Playground	Knee/lower leg/shin	Collision/fall	Scrape/scratch	Running	School Nurse	Unintentional	Bump	No action necessary	No Others involved	Provided on-site band-aide/bandage/ice	Minor/no follow up required	during recess he fell and scratches his lower lip
Girl	Grade 3	PE/Sports	Playground	Knee/lower leg/shin	Collision/fall	Scrape/scratch	Running	School Nurse	Unintentional	Bump	No action necessary	No Others involved	Provided on-site band-aide/bandage/ice	Minor/no follow up required	during recess she fell and hit legs
Girl	Grade 1	Classroom	Playground	Head/Not Face	Collision/fall	Bruise	Swinging	School Nurse	Unintentional	Bump	No action necessary	No Others involved	Provided on-site band-aide/bandage/ice	Minor/no follow up required	during PE/sports, fell and scratched knees
Girl	KG2	Recess	Playground	Face/ nose/ears/mouth	Playing/Running/climbing	Bruise	Playing	School Nurse	Unintentional	Hit	No action necessary	No Others involved	Provided on-site band-aide/bandage/ice	Minor/no follow up required	during recess he fell and hit his head
Girl	KG2	Classroom	Classroom	Face/ nose/ears/mouth		Bruise	Bending down	School Nurse	Unintentional	Hit	No action necessary	No Others involved	Provided on-site band-aide/bandage/ice	Minor/no follow up required	during recess hit his head in a swing
Boy	Grade 4	Recess	Playground	Thigh/hip	Aggressive behaviour by student	Bruise	Swinging	School Nurse	Unintentional	Hit	No action necessary	No Others involved	Provided on-site band-aide/bandage/ice	Minor/no follow up required	inside the classroom hit head on table
Boy	Grade 3	Classroom	Classroom	Face/ nose/ears/mouth	Inattention/distracted	Scrape/scratch	Running	School Nurse	Unintentional	Hit	No action necessary	Boy Classmate	Provided on-site band-aide/bandage/ice	Minor/no follow up required	one of his friends hit him inintentionally with swing on his thigh
Boy	Grade 2	Recess	Playground	Face/ nose/ears/mouth	Collision/fall	Scrape/scratch	Running	School Nurse	Unintentional	Bump	No action necessary	No Others involved	Provided on-site band-aide/bandage/ice	Minor/no follow up required	during PE/sports, bumped in classmate resulted in upper lip scratch
Girl	Grade 4	Recess	Playground	Face/ nose/ears/mouth	Collision/fall	Scrape/scratch	Running	School Nurse	Unintentional	Bump	No action necessary	No Others involved	Provided on-site band-aide/bandage/ice	Minor/no follow up required	during recess fell i the playground and got scratched on both knees
Boy	KG1	Recess	Playground	Face/ nose/ears/mouth	Inattention/distracted	Bruise	Walking	School Nurse	Unintentional	Hit	No action necessary	No Others involved	Provided on-site band-aide/bandage/ice	Minor/no follow up required	during recess fell i the playground and got scratched on chin
Boy	Grade 5	Recess	Playground	Thigh/hip	Collision/fall	Bruise	Running	School Nurse	Unintentional	Bump	No action necessary	No Others involved	Provided on-site band-aide/bandage/ice	Minor/no follow up required	during recess, fell of the swing and got hit on right eyebrow
Boy	KG2	Recess	Playground	Wrist/hand/finger	Playing/Running/climbing	Cut	Swinging	School Nurse	Unintentional	Bump	No action necessary	No Others involved	Provided on-site band-aide/bandage/ice	Minor/no follow up required	while Playing fell and got hit on thigh
Boy	Grade 2	Recess	Playground	Forearm/elbow	Playing/Running/climbing	Scrape/scratch	Playing	School Nurse	Unintentional	Bump	No action necessary	No Others involved	Provided on-site band-aide/bandage/ice	Minor/no follow up required	while Playing on the swing he scratched his right pinky finger
Girl	Grade 5	Recess	Playground	Wrist/hand/finger	Playing/Running/climbing	Scrape/scratch	Running	School Nurse	Unintentional	Bump	No action necessary	No Others involved	Provided on-site band-aide/bandage/ice	Minor/no follow up required	while Playing during the recess, he fell and scratched his left elbow
Boy	Grade 2	Other	Hallway	Knee/lower leg/shin	Collision/fall	Bruise	Walking	School Nurse	Unintentional	Bump	No action necessary	Boy Classmate	Provided on-site band-aide/bandage/ice	Minor/no follow up required	while Playing during the recess, he fell and scratched his hand
Boy	Grade 3	PE/Sports	Playground	Forearm/elbow	Playing/Running/climbing	Scrape/scratch	Running	School Nurse	Unintentional	Bump	No action necessary	No Others involved	Provided on-site band-aide/bandage/ice	Minor/no follow up required	at the end of the period he tripped due to his friend, and fell and hurt his left leg
Girl	Grade 1	Recess	Playground	Eye/eyes	Collision/fall	Bruise	Playing	School Nurse	Unintentional	Hit	No action necessary	No Others involved	Provided on-site band-aide/bandage/ice	Minor/no follow up required	during PE/Sport he fell and scratched his right elbow
Girl	Grade 2	PE/Sports	Playground	Knee/lower leg/shin	Collision/fall	Scrape/scratch	Running	School Nurse	Unintentional	Bump	No action necessary	No Others involved	Provided on-site band-aide/bandage/ice	Minor/no follow up required	during recess, bumped into friend and hit under her eye
Boy	Grade 3	Recess	Playground	Face/ nose/ears/mouth	Inattention/distracted	Bruise	Walking	School Nurse	Unintentional	Hit	No action necessary	Unknown	Provided on-site band-aide/bandage/ice	Minor/no follow up required	during PE/Sport he fell and scratched his right knee
Boy	Grade 2	Recess	Playground	Head/Not Face	Playing/Running/climbing	Bruise	Running	School Nurse	Unintentional	Hit	No action necessary	Unknown	Provided on-site band-aide/bandage/ice	Minor/no follow up required	during recess, bumped into friend and hit on the nose
Boy	Grade 3	Recess	Playground	Knee/lower leg/shin	Aggressive behaviour by student	Scrape/scratch	Kicking	School Nurse	Intentional	Kick	No action necessary	Boy Classmate	Provided on-site band-aide/bandage/ice	Minor/no follow up required	during recess, bumped into friend and hit on the head
Boy	KG2	Recess	Playground	Forearm/elbow	Playing/Running/climbing	Scrape/scratch	Playing	School Nurse	Unintentional	Cut/Scratch	No action necessary	No Others involved	Provided on-site band-aide/bandage/ice	Minor/no follow up required	while Playing during the recess, he fell and scratched his left elbow due to a fight
Girl	Grade 2	PE/Sports	Sports area	Wrist/hand/finger	Playing/Running/climbing	Bruise	Running	School Nurse	Unintentional	Bump	No action necessary	No Others involved	Provided on-site band-aide/bandage/ice	Minor/no follow up required	scratched his formarm while Playing
Girl	KG1	Recess	Hallway	Head/Not Face	Playing/Running/climbing	Scrape/scratch	Playing	School Nurse	Unintentional	Hit	No action necessary	Boy Classmate	Provided on-site band-aide/bandage/ice	Minor/no follow up required	during PE/Sport he fell and scratched his both knees and hands
Boy	KG1	Classroom	Classroom	Teeth/lips		Scrape/scratch	Sitting	School Nurse	Unintentional	Object Thrown	No action necessary	Girl Classmate	Provided on-site band-aide/bandage/ice	Minor/no follow up required	during recess, bumpedinto a wall and hit head and pinky finger
Boy	KG2	Recess	Playground	Face/ nose/ears/mouth	Playing/Running/climbing	Bruise	Jumping	School Nurse	Unintentional	Hit	No action necessary	No Others involved	Provided on-site band-aide/bandage/ice	Minor/no follow up required	inside the classroom, scratched his lips due to friend
Boy	KG2	Classroom	Playground	Knee/lower leg/shin	Collision/fall	Scrape/scratch	Walking	School Nurse	Unintentional	Bump	No action necessary	No Others involved	Provided on-site band-aide/bandage/ice	Minor/no follow up required	during recess bumped into a pole
Boy	KG2	Recess	Playground	Face/ nose/ears/mouth	Playing/Running/climbing	Bruise	Running	School Nurse	Unintentional	Hit	No action necessary	No Others involved	Provided on-site band-aide/bandage/ice	Minor/no follow up required	outside class fell and scratched knee and hands
Girl	Grade 5	PE/Sports	Playground	Knee/lower leg/shin	Playing/Running/climbing	Scrape/scratch	Running	School Nurse	Unintentional	Bump	No action necessary	Boy Classmate	Provided on-site band-aide/bandage/ice	Minor/no follow up required	during recess bumped into a game and got bruised on cheek
Girl	Grade 1	Other	Playground	Knee/lower leg/shin	Collision/fall	Scrape/scratch	Playing	School Nurse	Unintentional	Bump	No action necessary	No Others involved	Provided on-site band-aide/bandage/ice	Minor/no follow up required	at the end of the period he tripped due to his friend, and fell and hurt both knees and elbows
Girl	Grade 5	Classroom	Classroom	Abdomen/ stomach	Rush, stress, impatience	Bruise	Bending down	School Nurse	Unintentional	Hit	No action necessary	No Others involved	Provided on-site band-aide/bandage/ice	Minor/no follow up required	fell and got scratched on his lower back
Boy	Grade 2	Recess	Playground	Knee/lower leg/shin	Playing/Running/climbing	Scrape/scratch	Running	School Nurse	Unintentional	Bump	No action necessary	No Others involved	Provided on-site band-aide/bandage/ice	Minor/no follow up required	inside class, bumped into table and hit her left waist
Boy	KG2	Recess	Playground	Forearm/elbow	Playing/Running/climbing	Scrape/scratch	Running	School Nurse	Unintentional	Bump	No action necessary	No Others involved	Provided on-site band-aide/bandage/ice	Minor/no follow up required	during recess, fell and scratched knees
Girl	Grade 1	Classroom	Classroom	Face/ nose/ears/mouth	Rush, stress, impatience	Bruise	Bending down	School Nurse	Unintentional	Hit	No action necessary	No Others involved	Provided on-site band-aide/bandage/ice	Minor/no follow up required	during recess, fell and scratched elbow
Boy	Grade 4	Recess	Playground	Head/Not Face	Playing/Running/climbing	Bruise	Running	School Nurse	Unintentional	Bump	No action necessary	No Others involved	Provided on-site band-aide/bandage/ice	Minor/no follow up required	inside the classroom she bumped her head in the corner of the table
Girl	KG1	Recess	Playground	Head/Not Face	Playing/Running/climbing	Bruise	Swinging	School Nurse	Unintentional	Hit	No action necessary	No Others involved	Provided on-site band-aide/bandage/ice	Minor/no follow up required	during the break fell and hit back of head
Girl	KG1	Other	Hallway	Face/ nose/ears/mouth	Playing/Running/climbing	Bruise	Running	School Nurse	Unintentional	Bump	No action necessary	No Others involved	Provided on-site band-aide/bandage/ice	Minor/no follow up required	during break while Playing on the swing fell and hit head
Girl	Grade 1	Recess	Playground	Face/ nose/ears/mouth	Playing/Running/climbing	Bruise	Playing	School Nurse	Intentional	Bump	No action necessary	No Others involved	Provided on-site band-aide/bandage/ice	Minor/no follow up required	fell and hit her waist
Girl	KG1	Recess	Playground	Face/ nose/ears/mouth	Aggressive behaviour by student	Scrape/scratch	Playing	School Nurse	Intentional	Cut/Scratch	No action necessary	Girl Classmate	Provided on-site band-aide/bandage/ice	Minor/no follow up required	during the break fell and hit waist
Boy	Grade 1	Recess	Playground	Knee/lower leg/shin	Collision/fall	Bruise	Running	School Nurse	Unintentional	Bump	No action necessary	No Others involved	Provided on-site band-aide/bandage/ice	Minor/no follow up required	during the break her friend scratched her face with her nails
Boy	KG1	Recess	Playground	Face/ nose/ears/mouth	Playing/Running/climbing	Bruise	Playing	School Nurse	Unintentional	Hit	No action necessary	Boy Classmate	Provided on-site band-aide/bandage/ice	Minor/no follow up required	during the break hit her lower back
Boy	Grade 4	Recess	Playground	Knee/lower leg/shin	Playing/Running/climbing	Bruise	Running	School Nurse	Unintentional	Hit	No action necessary	Boy Classmate	Provided on-site band-aide/bandage/ice	Minor/no follow up required	during the break hit nose by a friend unintentionally
Girl	Grade 4	Recess	Playground	Wrist/hand/finger	Playing/Running/climbing	Scrape/scratch	Playing	School Nurse	Unintentional	Bump	No action necessary	No Others involved	Provided on-site band-aide/bandage/ice	Minor/no follow up required	during the break fell and hit knees by friend unintentionally
Girl	Grade 3	Other	Monkey Bar	Wrist/hand/finger	Playing/Running/climbing	Fracture	Climbing	School Nurse	Unintentional	Bump	Called the school Emergency Vehicle	No Others involved	Student sent to Doctor	Very serious/ambulance	during the break fell and scratched her finger and her forearm
Boy	Grade 4	Recess	Playground	Face/ nose/ears/mouth	Collision/fall	Bruise	Running	School Nurse	Unintentional	Shove	No action necessary	Boy Classmate	Provided on-site band-aide/bandage/ice	Minor/no follow up required	during the break while Playing with the jumping games fell and hit left hand
Girl	Grade 2	Recess	Monkey Bar	Abdomen/ stomach	Collision/fall	Bruise	Climbing	School Nurse	Unintentional	Bump	No action necessary	No Others involved	Provided on-site band-aide/bandage/ice	Minor/no follow up required	during the break fell on his friend unintentionally and hit nose
Boy	Grade 2	Recess	Playground	Face/ nose/ears/mouth	Playing/Running/climbing	Scrape/scratch	Running	School Nurse	Unintentional	Bump	No action necessary	No Others involved	Provided on-site band-aide/bandage/ice	Moderate/first aide/doctor aide required	during the break fell and hit her waist
Boy	KG1	Recess	Playground	Head/Not Face	Playing/Running/climbing	Bruise	Running	School Nurse	Unintentional	Bump	No action necessary	Boy Classmate	Provided on-site band-aide/bandage/ice	Minor/no follow up required	during PE/Sport he fell and scratched his waists
Boy	Grade 2	Recess	Playground	Face/ nose/ears/mouth	Playing/Running/climbing	Scrape/scratch	Playing	School Nurse	Unintentional	Bump	No action necessary	No Others involved	Provided on-site band-aide/bandage/ice	Minor/no follow up required	during the break bumped into friend hit head
Boy	KG2	Recess	Playground	Head/Not Face	Playing/Running/climbing	Bruise	Swinging	School Nurse	Unintentional	Hit	No action necessary	No Others involved	Provided on-site band-aide/bandage/ice	Minor/no follow up required	during the break bumped into a tree in the playground and got scratched near his eye
Boy	Grade 3	Recess	Playground	Face/ nose/ears/mouth	Playing/Running/climbing	Bruise	Running	School Nurse	Unintentional	Hit	No action necessary	Boy Classmate	Provided on-site band-aide/bandage/ice	Minor/no follow up required	during the break got hit with the swing at the back of his head
Boy	KG1	Recess	Playground	Face/ nose/ears/mouth	Collision/fall	Scrape/scratch	Running	School Nurse	Unintentional	Bump	No action necessary	No Others involved	Provided on-site band-aide/bandage/ice	Minor/no follow up required	during the break bumped into friend and got nose bruised
Boy	Grade 3	Recess	Playground	Face/ nose/ears/mouth	Playing/Running/climbing	Bruise	Running	School Nurse	Unintentional	Hit	No action necessary	Boy Classmate	Provided on-site band-aide/bandage/ice	Minor/no follow up required	during the break fell and got a superficial scratch on his eyebrows
Boy	Grade 4	Classroom	Classroom	Wrist/hand/finger		Scrape/scratch	Walking	School Nurse	Unintentional	Hit	No action necessary	No Others involved	Provided on-site band-aide/bandage/ice	Minor/no follow up required	during the break bumped into friend and got scratched at his eyebrow
Girl	KG2	Recess	Playground	Face/ nose/ears/mouth	Collision/fall	Bloody nose	Playing	School Nurse	Unintentional	Bump	No action necessary	No Others involved	Provided on-site band-aide/bandage/ice	Minor/no follow up required	inside class, bumped into table and scratched both hands
Boy	KG1	Classroom	Classroom	Face/ nose/ears/mouth	Collision/fall	Bruise	Walking	School Nurse	Unintentional	Bump	No action necessary	No Others involved	Provided on-site band-aide/bandage/ice	Minor/no follow up required	during the break hit on nose causes bleeding
Girl	Grade 1	PE/Sports	Sports area	Face/ nose/ears/mouth	Playing/Running/climbing	Bruise	Running	School Nurse	Unintentional	Hit	No action necessary	Girl Classmate	Provided on-site band-aide/bandage/ice	Minor/no follow up required	during the break tripped and fell on ground and small hit on nose
Boy	Grade 5	Recess	Playground	Face/ nose/ears/mouth	Playing/Running/climbing	Bruise	Playing	School Nurse	Unintentional	Bump	No action necessary	Boy Classmate	Provided on-site band-aide/bandage/ice	Minor/no follow up required	during PE/sports bumped head into friend and hit eyebrows
Boy	Grade 4	Recess	Playground	Face/ nose/ears/mouth	Aggressive behaviour by student	Bloody nose	Playing	School Nurse	Intentional	Rudeness	Called the parent or guardian	Boy Classmate	Stopped bleeding	Minor/no follow up required	during the break bumped into friend caused hit on the mouth and bleeding of upper lip
Boy	KG1	Recess	Playground	Forearm/elbow	Aggressive behaviour by student	Bite	Playing	School Nurse	Intentional	Bite	No action necessary	Boy Classmate	Provided on-site band-aide/bandage/ice	Minor/no follow up required	during break while Playing on the swing fell and hit head
Boy	KG1	Recess	Playground	Face/ nose/ears/mouth	Playing/Running/climbing	Bruise	Running	School Nurse	Unintentional	Bump	No action necessary	No Others involved	Provided on-site band-aide/bandage/ice	Minor/no follow up required	during break got bitten at his hand by a friend
Girl	Grade 1	Classroom	Classroom	Face/ nose/ears/mouth	Inattention/distracted	Bloody nose	Sitting	School Nurse	Unintentional	Trip	No action necessary	Girl Classmate	Provided on-site band-aide/bandage/ice	Minor/no follow up required	during break fell on the ground and got hit on his waist
Girl	KG1	Recess	Playground	Face/ nose/ears/mouth	Aggressive behaviour by student	Scrape/scratch	Climbing	School Nurse	Intentional	Bump	No action necessary	Girl Classmate	Provided on-site band-aide/bandage/ice	Minor/no follow up required	inside the classroom, hit her nose due to friend and started bleeding
Girl	KG2	Recess	Playground	Face/ nose/ears/mouth	Playing/Running/climbing	Bloody nose	Running	School Nurse	Unintentional	Bump	No action necessary	Boy Classmate	Provided on-site band-aide/bandage/ice	Minor/no follow up required	during break got scratched on her cheek due to a fight
Boy	KG2	Recess	Playground	Wrist/hand/finger	Playing/Running/climbing	Bruise	Running	School Nurse	Unintentional	Hit	No action necessary	Boy Classmate	Provided on-site band-aide/bandage/ice	Minor/no follow up required	during break bumped into friend caused hit on nose
Boy	Grade 4	Other	Hallway	Face/ nose/ears/mouth	Playing/Running/climbing	Bruise	Running	School Nurse	Unintentional	Bump	No action necessary	Boy Classmate	Provided on-site band-aide/bandage/ice	Minor/no follow up required	during break bumped into friend caused hit on eyebrow
Boy	Grade 1	Recess	Playground	Face/ nose/ears/mouth	Playing/Running/climbing	Bruise	Playing	School Nurse	Unintentional	Bump	No action necessary	Boy Classmate	Provided on-site band-aide/bandage/ice	Minor/no follow up required	during break bumped into friend caused hit on cheek
Boy	KG2	Recess	Lockers	Face/ nose/ears/mouth	Playing/Running/climbing	Bruise	Running	School Nurse	Unintentional	Bump	No action necessary	Boy Classmate	Provided on-site band-aide/bandage/ice	Minor/no follow up required	during break bumped into friend caused hit on cheek
Girl	KG1	Classroom	Classroom	Wrist/hand/finger		Bruise	Walking	School Nurse	Unintentional	Hit	No action necessary	Boy Classmate	Provided on-site band-aide/bandage/ice	Minor/no follow up required	during break bumped into friend caused hit on left ear
Boy	Grade 2	Other	Hallway	Wrist/hand/finger	Playing/Running/climbing	Fracture	Running	School Nurse	Unintentional	Hit	Called the school Emergency Vehicle	Boy Classmate	Student sent to Emergency facility	Very serious/ambulance	inside classroom, closed door on thumb caused a bruise
Boy	Grade 2	Classroom	Classroom	Wrist/hand/finger		Bruise	Sitting	School Nurse	Unintentional	Bump	No action necessary	No Others involved	Provided on-site band-aide/bandage/ice	Minor/no follow up required	during break fell and hit left hand
Girl	KG1	Recess	Playground	Face/ nose/ears/mouth	Playing/Running/climbing	Bruise	Swinging	School Nurse	Unintentional	Shove	No action necessary	Girl Classmate	Provided on-site band-aide/bandage/ice	Minor/no follow up required	inside classroom, hand stuck between two chairs caused hit on the forearm
Boy	Grade 1	Recess	Classroom	Head/Not Face	Playing/Running/climbing	Bruise	Walking	School Nurse	Unintentional	Hit	No action necessary	Boy Classmate	Provided on-site band-aide/bandage/ice	Minor/no follow up required	during break, hit on her outer ear due to a game unintentionally by a friend
Girl	Grade 5	Recess	Playground	Head/Not Face	Playing/Running/climbing	Bruise	Running	School Nurse	Unintentional	Bump	No action necessary	No Others involved	Provided on-site band-aide/bandage/ice	Minor/no follow up required	during break friend closed the door on his head unintentionally
Girl	KG1	Recess	Playground	Wrist/hand/finger	Playing/Running/climbing	Bruise	Playing	School Nurse	Unclear	Bump	No action necessary	No Others involved	Provided on-site band-aide/bandage/ice	Minor/no follow up required	during break fell and hit head
Boy	Grade 1	Recess	Playground	Face/ nose/ears/mouth	Playing/Running/climbing	Bruise	Running	School Nurse	Unintentional	Hit	No action necessary	No Others involved	Provided on-site band-aide/bandage/ice	Minor/no follow up required	during break fell and hit hand
Boy	KG1	Recess	Playground	Face/ nose/ears/mouth	Aggressive behaviour by student	Scrape/scratch	Playing	School Nurse	Intentional	Cut/Scratch	No action necessary	Boy Classmate	Provided on-site band-aide/bandage/ice	Minor/no follow up required	during break fell and hit waist
Boy	Grade 2	Recess	Playground	Head/Not Face	Collision/fall	Bruise	Running	School Nurse	Unclear	Bump	No action necessary	No Others involved	Provided on-site band-aide/bandage/ice	Minor/no follow up required	during break fell and scratched eyelid due to a friend
Boy	KG2	Recess	Playground	Face/ nose/ears/mouth	Playing/Running/climbing	Bruise	Playing	School Nurse	Unintentional	Bump	No action necessary	No Others involved	Provided on-site band-aide/bandage/ice	Minor/no follow up required	during break fell and and hit back of head
Boy	KG2	Recess	Playground	Face/ nose/ears/mouth	Playing/Running/climbing	Bloody nose	Playing	School Nurse	Unintentional	Bump	No action necessary	No Others involved	Provided on-site band-aide/bandage/ice	Minor/no follow up required	while Playing on the bicycle hit his chin
Boy	Grade 3	Recess	Playground	Knee/lower leg/shin	Collision/fall	Scrape/scratch	Playing	School Nurse	Unintentional	Bump	No action necessary	No Others involved	Provided on-site band-aide/bandage/ice	Minor/no follow up required	during break fell and hit nose which cause bleeding
Boy	Grade 3	Recess	Playground	Head/Not Face	Playing/Running/climbing	Bump/hit	Running	School Nurse	Unintentional	Hit	No action necessary	No Others involved	Provided on-site band-aide/bandage/ice	Minor/no follow up required	during break fell and got superficial scratches on knees
Boy	KG1	Recess	Playground	Face/ nose/ears/mouth	Playing/Running/climbing	Bump/hit	Playing	School Nurse	Unintentional	Bump	No action necessary	No Others involved	Provided on-site band-aide/bandage/ice	Minor/no follow up required	during break bumped into a Playing game and hit head
Girl	KG1	Recess	Playground	Face/ nose/ears/mouth	Playing/Running/climbing	Bruise	Running	School Nurse	Unintentional	Hit	No action necessary	No Others involved	Provided on-site band-aide/bandage/ice	Minor/no follow up required	during break fell and hit waist
Boy	KG2	Recess	Playground	Face/ nose/ears/mouth	Playing/Running/climbing	Bruise	Playing	School Nurse	Unintentional	Bump	No action necessary	No Others involved	Provided on-site band-aide/bandage/ice	Minor/no follow up required	during break bumped into game and got superficial scratch on waist
Boy	Grade 3	Recess	Playground	Face/ nose/ears/mouth	Playing/Running/climbing	Bruise	Running	School Nurse	Unintentional	Bump	No action necessary	Boy Classmate	Provided on-site band-aide/bandage/ice	Minor/no follow up required	during break bumped into game and hit cheek
Boy	KG1	Recess	Playground	Face/ nose/ears/mouth	Playing/Running/climbing	Bruise	Playing	School Nurse	Unintentional	Hit	No action necessary	Boy Classmate	Provided on-site band-aide/bandage/ice	Minor/no follow up required	during break bumped into friend and hit cheek
Boy	Grade 1	Recess	Playground	Face/ nose/ears/mouth	Playing/Running/climbing	Bruise	Running	School Nurse	Unintentional	Bump	No action necessary	No Others involved	Provided on-site band-aide/bandage/ice	Minor/no follow up required	during break bumped into friend and hit forehead
Girl	Grade 1	Recess	Playground	Face/ nose/ears/mouth	Playing/Running/climbing	Bruise	Playing	School Nurse	Unintentional	Bump	No action necessary	Boy Classmate	Provided on-site band-aide/bandage/ice	Minor/no follow up required	during break bumped into friend and hit nose
Boy	KG2	Recess	Monkey Bar	Face/ nose/ears/mouth	Playing/Running/climbing	Bruise	Swinging	School Nurse	Unintentional	Bump	No action necessary	No Others involved	Provided on-site band-aide/bandage/ice	Minor/no follow up required	during break bumped into friend and hit forehead
Boy	Grade 5	Recess	Playground	Shoulder/ upper arm	Fight, aggression, roughness between students	Bite	Walking	School Nurse	Unintentional	Bite	No action necessary	Boy Classmate	Provided on-site band-aide/bandage/ice	Minor/no follow up required	during break fell from a game and hit forehead
Girl	Grade 2	Recess	Classroom	Wrist/hand/finger		Scrape/scratch	Walking	School Nurse	Unintentional	Cut/Scratch	No action necessary	No Others involved	Provided on-site band-aide/bandage/ice	Minor/no follow up required	during break got bitten on his right shoulder by a friend while Playing as a joke
Boy	KG1	Recess	Playground	Wrist/hand/finger	Playing/Running/climbing	Scrape/scratch	Playing	School Nurse	Unintentional	Cut/Scratch	No action necessary	No Others involved	Provided on-site band-aide/bandage/ice	Minor/no follow up required	during break closed door on hand
Girl	Grade 1	Classroom	Classroom	Wrist/hand/finger	Aggressive behaviour by student	Scrape/scratch	Sitting	School Nurse	Intentional	Cut/Scratch	No action necessary	Girl Classmate	Provided on-site band-aide/bandage/ice	Minor/no follow up required	during break fell and scratched right elbow
Girl	Grade 4	PE/Sports	Playground	Wrist/hand/finger	Playing/Running/climbing	Bruise	Running	School Nurse	Unintentional	Bump	No action necessary	No Others involved	Provided on-site band-aide/bandage/ice	Minor/no follow up required	inside classroom got ht by friend on her wrist
Girl	Grade 4	PE/Sports	Sports area	Head/Not Face	Playing/Running/climbing	Bruise	Playing	School Nurse	Unintentional	Hit	No action necessary	Boy Classmate	Provided on-site band-aide/bandage/ice	Minor/no follow up required	during PE/sports fell and hit forearm
Boy	Grade 2	Recess	Playground	Face/ nose/ears/mouth	Playing/Running/climbing	Bump/hit	Playing	School Nurse	Unintentional	Hit	No action necessary	Boy Classmate	Provided on-site band-aide/bandage/ice	Minor/no follow up required	during PE/sports bumped head into friend and hit her head
Boy	Grade 2	PE/Sports	Playground	Face/ nose/ears/mouth	Playing/Running/climbing	Bruise	Playing	School Nurse	Unintentional	Hit	No action necessary	Girl Classmate	Provided on-site band-aide/bandage/ice	Minor/no follow up required	during PE/sports bumped head into friend and hit nose
Boy	KG2	Recess	Playground	Wrist/hand/finger	Environment (i.e. rough ground)	Scrape/scratch	Climbing	School Nurse	Unintentional		No action necessary	No Others involved	Provided on-site band-aide/bandage/ice	Minor/no follow up required	during PE/sports bumped head into friend and hit cheek
Boy	Grade 4	Classroom	Classroom	Face/ nose/ears/mouth	Environment (i.e. rough ground)	Scrape/scratch	Walking	School Nurse	Unintentional		No action necessary	No Others involved	Provided on-site band-aide/bandage/ice	Minor/no follow up required	while Playing on game machines fell and got superficial scratches
Girl	Grade 5	Recess	Playground	Face/ nose/ears/mouth	Aggressive behaviour by student	Scrape/scratch	Walking	School Nurse	Unintentional	Object Thrown	No action necessary	Girl Classmate	Provided on-site band-aide/bandage/ice	Minor/no follow up required	while leaving classroom got scratch on his mouth due to a metal rod
Boy	Grade 4	Recess	Playground	Eye/eyes	Aggressive behaviour by student	Bruise	Playing	School Nurse	Intentional	Shove	Called the parent or guardian	Boy Classmate	Provided on-site band-aide/bandage/ice	Minor/no follow up required	during break, hit by an eating bag on his forehead
Boy	Grade 8	Recess	Playground	Back/backside	Collision/fall	Bump/hit	Playing	School Nurse	Unintentional	Hit	No action necessary	Boy Classmate	Student allowed to return to class	Minor/no follow up required	during break, bumped into a wall, and got hit on right ear
Boy	Grade 7	PE/Sports	Sports area	Ankle/foot/toe	Collision/fall	Bump/hit	Running	School Nurse	Unintentional	Hit	No action necessary	No Others involved	Student allowed to return to class	Minor/no follow up required	during Playing his friend hit him on his back
Girl	Grade 11	Other	Stairs/ steps	Ankle/foot/toe	Collision/fall	Fracture	Walking	School Nurse	Unintentional	Hit	Called the parent or guardian	No Others involved	Student sent to Emergency facility	Very serious/ambulance	fell down during Running
Boy	Grade 7	PE/Sports	Sports area	Wrist/hand/finger	Playing/Running/climbing	Bump/hit	Playing	School Nurse	Unintentional	Hit	No action necessary	Boy Classmate	Provided on-site band-aide/bandage/ice	Minor/no follow up required	fell down
Girl	Grade 6	Classroom	Classroom	Eye/eyes	Inattention/distracted	Bump/hit	Sitting	School Nurse	Unintentional	Hit	No action necessary	Girl Classmate	Cleaned/washed/isolated wound/area	Minor/no follow up required	finger trauma with the ball
Boy	Grade 7	Classroom	Classroom	Wrist/hand/finger	Inattention/distracted	Bump/hit	Standing	School Nurse	Unintentional	Hit	No action necessary	Boy Classmate	Provided on-site band-aide/bandage/ice	Minor/no follow up required	his friend hit her eye with her hend
Boy	Grade 4	PE/Sports	Playground	Knee/lower leg/shin	Collision/fall	Scrape/scratch	Running	School Nurse	Unintentional	Bump	No action necessary	No Others involved	Provided on-site band-aide/bandage/ice	Minor/no follow up required	his friend close the door on his finger
Boy	KG2	Recess	Playground	Wrist/hand/finger	Playing/Running/climbing	Puncture	Climbing	School Nurse	Unintentional	Cut/Scratch	No action necessary	No Others involved	Provided on-site band-aide/bandage/ice	Minor/no follow up required	during PE/sports, fell and scratched forearm
Girl	KG1	Classroom	Classroom	Face/ nose/ears/mouth	Inattention/distracted	Bruise	Walking	School Nurse	Unintentional	Bump	No action necessary	No Others involved	Provided on-site band-aide/bandage/ice	Minor/no follow up required	while Playing on the swing he scratched his right pinky finger
Girl	KG2	Recess	Playground	Wrist/hand/finger	Playing/Running/climbing	Pinch	Walking	School Nurse	Intentional	Rudeness	No action necessary	Girl Classmate	Provided on-site band-aide/bandage/ice	Minor/no follow up required	bumped into the door and got hit on her forehead
Boy	KG1	Recess	Playground	Face/ nose/ears/mouth	Playing/Running/climbing	Bruise	Running	School Nurse	Unintentional	Cut/Scratch	No action necessary	No Others involved	Provided on-site band-aide/bandage/ice	Minor/no follow up required	during break, scratched hands by friend
Boy	KG2	Classroom	Classroom	Face/ nose/ears/mouth	Collision/fall	Cut	Walking	School Nurse	Unintentional	Trip	No action necessary	No Others involved	Provided on-site band-aide/bandage/ice	Minor/no follow up required	during break, fell and got hit on moiuth
Girl	Grade 3	Recess	Playground	Wrist/hand/finger	Environment (i.e. rough ground)	Scrape/scratch	Running	School Nurse	Unintentional	Trip	No action necessary	No Others involved	Provided on-site band-aide/bandage/ice	Minor/no follow up required	tripped in class and hit a locker, caused scratch on eye
Girl	Grade 2	Recess	Playground	Face/ nose/ears/mouth	Playing/Running/climbing	Scrape/scratch	Playing	School Nurse	Unintentional	Cut/Scratch	No action necessary	Girl Classmate	Provided on-site band-aide/bandage/ice	Minor/no follow up required	during break, fell and hit right forearm
Girl	KG2	Recess	Playground	Face/ nose/ears/mouth	Playing/Running/climbing	Bruise	Playing	School Nurse	Unintentional	Trip	No action necessary	No Others involved	Provided on-site band-aide/bandage/ice	Minor/no follow up required	during break, bumped into friend and hit mouth and bleeding from lower lip
Boy	Grade 3	Recess	Playground	Face/ nose/ears/mouth	Aggressive behaviour by student	Scrape/scratch	Skipping	School Nurse	Intentional	Cut/Scratch	No action necessary	Boy Classmate	Provided on-site band-aide/bandage/ice	Minor/no follow up required	during break, tripped and fell on nose whih caused redness
Boy	Grade 2	PE/Sports	Playground	Knee/lower leg/shin	Collision/fall	Scrape/scratch	Running	School Nurse	Unintentional	Cut/Scratch	No action necessary	No Others involved	Provided on-site band-aide/bandage/ice	Minor/no follow up required	during break, scratch on left cheek due to a fight
Boy	Grade 1	Classroom	Classroom	Face/ nose/ears/mouth	Inattention/distracted	Bruise	Walking	School Nurse	Unintentional	Bump	No action necessary	No Others involved	Provided on-site band-aide/bandage/ice	Minor/no follow up required	during PE/sports, fell and scratched elbow
Boy	Grade 4	Recess	Playground	Face/ nose/ears/mouth	Playing/Running/climbing	Bruise	Running	School Nurse	Unintentional	Object Thrown	No action necessary	Boy Classmate	Provided on-site band-aide/bandage/ice	Minor/no follow up required	while leaving classroom got scratch on his eye due to a corner in the wall
Girl	KG2	Recess	Playground	Face/ nose/ears/mouth	Playing/Running/climbing	Bruise	Running	School Nurse	Unintentional	Trip	No action necessary	No Others involved	Provided on-site band-aide/bandage/ice	Minor/no follow up required	during break, got hit on his eyebrow b friend
Boy	Grade 1	Other	Playground	Face/ nose/ears/mouth	Collision/fall	Bruise	Running	School Nurse	Unintentional	Trip	No action necessary	No Others involved	Provided on-site band-aide/bandage/ice	Minor/no follow up required	during break, fell and got hit on nose
Girl	Grade 3	Recess	Playground	Wrist/hand/finger	Aggressive behaviour by student	Bite	Playing	School Nurse	Intentional	Bite	No action necessary	Girl Classmate	Provided on-site band-aide/bandage/ice	Minor/no follow up required	while arriving fell and got hit on cheek and shoulder
Girl	KG1	Recess	Playground	Face/ nose/ears/mouth	Playing/Running/climbing	Bruise	Running	School Nurse	Unintentional	Trip	No action necessary	No Others involved	Provided on-site band-aide/bandage/ice	Minor/no follow up required	during break, got bitten by friend on her hand
Girl	KG2	Classroom	Classroom	Face/ nose/ears/mouth	Collision/fall	Bruise	Walking	School Nurse	Unintentional	Trip	No action necessary	No Others involved	Provided on-site band-aide/bandage/ice	Minor/no follow up required	during break, fell and got hit on nose
Boy	KG1	Classroom	Classroom	Back/backside	Environment (i.e. rough ground)	Scrape/scratch	Playing	School Nurse	Unintentional	Trip	No action necessary	No Others involved	Provided on-site band-aide/bandage/ice	Minor/no follow up required	tripped in class and hit a table caused bruised mouth and scratch in her lower lip
Boy	Grade 1	Recess	Playground	Shoulder/ upper arm	Inattention/distracted	Bruise	Running	School Nurse	Unintentional	Hit	No action necessary	No Others involved	Provided on-site band-aide/bandage/ice	Minor/no follow up required	during break, fell on a plastic game got scratched on lower back
Boy	Grade 3	Recess	Playground	Face/ nose/ears/mouth	Inattention/distracted	Bruise	Running	School Nurse	Unintentional	Bump	No action necessary	Boy Classmate	Provided on-site band-aide/bandage/ice	Minor/no follow up required	during break, got hit on left shoulder due to the feet of his friend while on the swing
Boy	Grade 2	Recess	Playground	Face/ nose/ears/mouth	Aggressive behaviour by student	Scrape/scratch	Playing	School Nurse	Intentional	Cut/Scratch	No action necessary	Boy Classmate	Provided on-site band-aide/bandage/ice	Minor/no follow up required	during break, bumped into friend and hit forehead
Boy	Grade 4	Recess	Playground	Wrist/hand/finger	Playing/Running/climbing	Bruise	Running	School Nurse	Unintentional	Bump	No action necessary	No Others involved	Provided on-site band-aide/bandage/ice	Minor/no follow up required	during break, scratch on the face by his friend
Boy	Grade 4	Recess	Playground	Face/ nose/ears/mouth	Playing/Running/climbing	Bruise	Playing	School Nurse	Unintentional	Hit	No action necessary	Boy Classmate	Provided on-site band-aide/bandage/ice	Minor/no follow up required	during break, hit his hand in the garbage
Girl	Grade 3	Recess	Playground	Face/ nose/ears/mouth	Playing/Running/climbing	Scrape/scratch	Playing	School Nurse	Unintentional	Trip	No action necessary	No Others involved	Provided on-site band-aide/bandage/ice	Minor/no follow up required	during break, fell and hit his face while Playing
Boy	KG1	Recess	Playground	Face/ nose/ears/mouth	Playing/Running/climbing	Bruise	Running	School Nurse	Unintentional	Bump	No action necessary	No Others involved	Provided on-site band-aide/bandage/ice	Minor/no follow up required	fell and got hit on her tongue
Girl	KG1	Recess	Playground	Face/ nose/ears/mouth	Playing/Running/climbing	Bruise	Playing	School Nurse	Unintentional	Hit	No action necessary	Girl Classmate	Provided on-site band-aide/bandage/ice	Minor/no follow up required	during break, bumped into a game and scratched nose
Boy	KG1	Recess	Playground	Face/ nose/ears/mouth	Playing/Running/climbing	Bruise	Running	School Nurse	Unintentional	Bump	No action necessary	No Others involved	Provided on-site band-aide/bandage/ice	Minor/no follow up required	during break, bumped into friend and hit head
Boy	Grade 5	Classroom	Classroom	Wrist/hand/finger	Aggressive behaviour by student	Bruise	Standing	School Nurse	Intentional	Rudeness	No action necessary	Boy Classmate	Provided on-site band-aide/bandage/ice	Minor/no follow up required	during break, bumped into a game and scratched cheek
Boy	KG1	Classroom	Classroom	Face/ nose/ears/mouth	Aggressive behaviour by student	Scrape/scratch	Standing	School Nurse	Unintentional	Hit	No action necessary	Boy Classmate	Provided on-site band-aide/bandage/ice	Minor/no follow up required	during break,hit hands
Boy	Grade 4	Recess	Playground	Wrist/hand/finger	Playing/Running/climbing	Scrape/scratch	Playing	School Nurse	Unintentional	Bump	No action necessary	No Others involved	Provided on-site band-aide/bandage/ice	Minor/no follow up required	inside the classroom, got hit with a plastic game by a friend without attention on his nose
Girl	KG2	Classroom	Classroom	Head/Not Face	Collision/fall	Bruise	Sitting	School Nurse	Unintentional	Bump	No action necessary	No Others involved	Provided on-site band-aide/bandage/ice	Minor/no follow up required	during break, fell and got scratched on left forearm
Boy	KG1	Recess	Playground	Face/ nose/ears/mouth	Inattention/distracted	Bruise	Walking	School Nurse	Unintentional	Hit	No action necessary	No Others involved	Provided on-site band-aide/bandage/ice	Minor/no follow up required	during classtime, fell from chair and hit her back
Girl	Grade 4	Recess	Playground	Wrist/hand/finger	Collision/fall	Scrape/scratch	Running		Unintentional	Trip	No action necessary	No Others involved	Provided on-site band-aide/bandage/ice	Minor/no follow up required	during break, got his nose scratched because he passed near the swing
Boy	Grade 4	Recess	Playground	Face/ nose/ears/mouth	Collision/fall	Cut	Running	School Nurse	Unintentional	Hit	No action necessary	Boy Classmate	Provided on-site band-aide/bandage/ice	Minor/no follow up required	during break, fell and got hit on knees and forearm'
Boy	KG2	Classroom	Classroom	Face/ nose/ears/mouth	Inattention/distracted	Bruise	Bending down	School Nurse	Unintentional	Hit	No action necessary	No Others involved	Provided on-site band-aide/bandage/ice	Minor/no follow up required	during break, got hit on mouth due to his friend unintentionally
Boy	Grade 4	PE/Sports	Playground	Face/ nose/ears/mouth	Aggressive behaviour by student	Bruise	Running	School Nurse	Intentional	Hit	No action necessary	Boy Classmate	Provided on-site band-aide/bandage/ice	Minor/no follow up required	in class bumped his head into a table and hit forehead
Girl	KG2	Recess	Playground	Head/Not Face	Collision/fall	Bruise	Playing	School Nurse	Unintentional	Trip	No action necessary	No Others involved	Provided on-site band-aide/bandage/ice	Minor/no follow up required	during break, got hit on mouth due to his friend unintentionally
Boy	Grade 3	Recess	Playground	Face/ nose/ears/mouth	Inattention/distracted	Bruise	Running	School Nurse	Unintentional	Hit	No action necessary	No Others involved	Provided on-site band-aide/bandage/ice	Minor/no follow up required	during break, fell and got hit on the back of her head
Girl	Grade 3	Classroom	Classroom	Head/Not Face	Inattention/distracted	Bruise	Sitting	School Nurse	Unintentional	Bump	No action necessary	No Others involved	Provided on-site band-aide/bandage/ice	Minor/no follow up required	got hit on nose by a friend unintentionally
Girl	Grade 1	PE/Sports	Playground	Face/ nose/ears/mouth	Inattention/distracted	Bruise	Walking	School Nurse	Unintentional	Bump	No action necessary	No Others involved	Provided on-site band-aide/bandage/ice	Minor/no follow up required	in class fell of a chair and hit the back of her head
Girl	Grade 1	Recess	Playground	Face/ nose/ears/mouth	Inattention/distracted	Bruise	Playing	School Nurse	Unintentional	Hit	No action necessary	Boy Classmate	Provided on-site band-aide/bandage/ice	Minor/no follow up required	outside class scratched her ear with a small pack
Boy	Grade 1	Classroom	Classroom	Face/ nose/ears/mouth	Inattention/distracted	Bruise	Bending down	School Nurse	Unintentional	Bump	No action necessary	No Others involved	Provided on-site band-aide/bandage/ice	Minor/no follow up required	durong break bumped into friend on her forehead
Boy	Grade 4	PE/Sports	Playground	Head/Not Face	Aggressive behaviour by student	Bruise	Running	School Nurse	Intentional	Hit	No action necessary	Boy Classmate	Provided on-site band-aide/bandage/ice	Minor/no follow up required	in class hit her face on a chair
Boy	Grade 3	Recess	Playground	Face/ nose/ears/mouth	Inattention/distracted	Bruise	Playing	School Nurse	Unintentional	Bump	No action necessary	No Others involved	Provided on-site band-aide/bandage/ice	minor/no follow up required	durong break fell and landed on the back of his head
Boy	KG1	Recess	Playground	Face/ nose/ears/mouth	Inattention/distracted	Bruise	Running	School Nurse	Unintentional	Trip	No action necessary	No Others involved	Provided on-site band-aide/bandage/ice	Minor/no follow up required	durong break bumped into the wall and bruised his cheek
Boy	KG1	Recess	Playground	Head/Not Face	Collision/fall	Bruise	Swinging	School Nurse	Unintentional	bump	No action necessary	No Others involved	Provided on-site band-aide/bandage/ice	Minor/no follow up required	during break fell and got hit on his forehead
Girl	KG2	Classroom	Classroom	Eye/eyes	Aggressive behaviour by student	bruise	Sitting	School Nurse	Unintentional	Hit	No action necessary	Girl Classmate	Provided on-site band-aide/bandage/ice	Minor/no follow up required	during break fell of the swing and hit his back of the head
Boy	KG2	Recess	Playground	Wrist/hand/finger	Aggressive behaviour by student	Bite	Playing	School Nurse	Unintentional	Bite	No action necessary	Girl Classmate	Provided on-site band-aide/bandage/ice	Minor/no follow up required	during break got hit on her eye by a friend
Girl	KG1	Recess	Playground	Face/ nose/ears/mouth	Collision/fall	Bruise	Jumping	School Nurse	Unintentional	Bump	No action necessary	No Others involved	Provided on-site band-aide/bandage/ice	Minor/no follow up required	during break got bitten on his left forearm due to a friend
Boy	Grade 2	Recess	Playground	Face/ nose/ears/mouth	Inattention/distracted	Bruise	Running	School Nurse	Unintentional	Trip	No action necessary	No Others involved	Provided on-site band-aide/bandage/ice	Minor/no follow up required	during break fell of a game and hit forehead
Boy	Grade 3	Recess	Playground	Head/Not Face	Collision/fall	Cut	Running	School Nurse	Unintentional	Trip	No action necessary	No Others involved	Provided on-site band-aide/bandage/ice	Minor/no follow up required	during break fell and got hit on forehead
Boy	Grade 3	Recess	Playground	Face/ nose/ears/mouth	collision/fall	bruise	Playing	School Nurse	Unintentional	Trip	No action necessary	No Others involved	Provided on-site band-aide/bandage/ice	Minor/no follow up required	during break tripped and fell, then hit his head and caused some minor bleeding
Boy	KG2	Recess	Playground	Face/ nose/ears/mouth	Collision/fall	Bruise	Running	School Nurse	Unintentional	Hit	No action necessary	Boy Classmate	Provided on-site band-aide/bandage/ice	Minor/no follow up required	during break fell and hit forehead
Boy	Grade 1	Recess	Playground	Face/ nose/ears/mouth	Inattention/distracted	Cut	Running	School Nurse	Unintentional	Bump	No action necessary	Boy Classmate	Provided on-site band-aide/bandage/ice	Minor/no follow up required	during break fell on his forehead
Girl	Grade 1	Recess	Playground	Face/ nose/ears/mouth	Inattention/distracted	Bruise	Playing	School Nurse	Unintentional	Hit	No action necessary	Boy Classmate	Provided on-site band-aide/bandage/ice	minor/no follow up required	during breakbumped int a friend andcaused him to hit a wall and scratched forehead
Girl	KG2	Recess	Playground	Face/ nose/ears/mouth	Inattention/distracted	Bruise	Playing	School Nurse	Unintentional	Hit	No action necessary	Boy Classmate	Provided on-site band-aide/bandage/ice	Minor/no follow up required	during break bum and hit forehead and cheekped and fell
Girl	Grade 1	Recess	Playground	Face/ nose/ears/mouth	Inattention/distracted	Bruise	Walking	School Nurse	Unintentional	Bump	No action necessary	No Others involved	Provided on-site band-aide/bandage/ice	Minor/no follow up required	during break bumped into a wall and hit forehead
Boy	Grade 4	Recess	Playground	Wrist/hand/finger	Inattention/distracted	Bruise	Playing	School Nurse	Unintentional	Hit	No action necessary	Boy Classmate	Provided on-site band-aide/bandage/ice	Minor/no follow up required	during break bumped into door and hit forehead
Boy	Grade 4	Recess	Playground	Wrist/hand/finger	inattention/distracted	Fracture	Playing	School Nurse	Unintentional	Bump	Called the school Emergency Vehicle	Boy Classmate	Student sent to Doctor	Moderate/first aide/doctor aide required	during break fell on his friend and hit right hand
Girl	Grade 3	Recess	Bathroom	Shoulder/ upper arm	Inattention/distracted	Bruise	Walking	School Nurse	Unintentional	Hit	No action necessary	Girl Classmate	Provided on-site band-aide/bandage/ice	Minor/no follow up required	during break while Playing with the ball fell and hit left arm
Boy	Grade 4	PE/Sports	Playground	Knee/lower leg/shin	Inattention/distracted	bruise	Running	School Nurse	Unintentional	Trip	No action necessary	No Others involved	Provided on-site band-aide/bandage/ice	Minor/no follow up required	during break got hit on her shoulder
Boy	Grade 5	Classroom	Classroom	Shoulder/ upper arm	Inattention/distracted	Bruise	Walking	School Nurse	Unintentional	Trip	No action necessary	No Others involved	Provided on-site band-aide/bandage/ice	minor/no follow up required	during break fell and got hit on his knees
Girl	Grade 7	Classroom	Classroom	Wrist/hand/finger	Relating poorly with classmates	Bump/hit	Standing	School Nurse	Unintentional	Hit	No action necessary	Girl Classmate	Student allowed to return to class	Minor/no follow up required	inside classroom, tripped and bumped into a chair caused a bruise under his armpit
Boy	Grade 12	PE/Sports	Sports area	Wrist/hand/finger	Inattention/distracted	Bump/hit	Jumping	School Nurse	Unintentional	Hit	No action necessary	No Others involved	Student allowed to return to class	Minor/no follow up required	her friend close the window on her finger
Boy	Grade 12	Recess	Sports area	Ankle/foot/toe	Collision/fall	Bump/hit	Running	School Nurse	Unintentional	Hit	No action necessary	No Others involved	Provided on-site band-aide/bandage/ice	Minor/no follow up required	hit his hand on the fround after falling
Boy	Grade 6	PE/Sports	Sports area	Wrist/hand/finger	Collision/fall	Bump/hit	Playing	School Nurse	Unintentional	Hit	No action necessary	No Others involved	Provided on-site band-aide/bandage/ice	Minor/no follow up required	fall down on his ankle during Playing football
Boy	Grade 12	Recess	Sports area	Ankle/foot/toe	Collision/fall	Bump/hit	Playing	School Nurse	Unintentional	Hit	No action necessary	No Others involved	Provided on-site band-aide/bandage/ice	Minor/no follow up required	hit his finger with the basket ball
Boy	Grade 12	PE/Sports	Sports area	Ankle/foot/toe	Collision/fall	Bump/hit	Playing	School Nurse	Unintentional	Hit	No action necessary	No Others involved	Provided on-site band-aide/bandage/ice	Minor/no follow up required	fall down on his ankle during Playing football
Boy	Grade 11	Recess	Sports area	Eye/eyes	Collision/fall	Bump/hit	Playing	School Nurse	Unintentional	Hit	No action necessary	No Others involved	Student sent to Emergency facility	Minor/no follow up required	fall down on his ankle during Playing football
Girl	Grade 8	PE/Sports	Sports area	Wrist/hand/finger	Collision/fall	Bump/hit	Playing	School Nurse	Unintentional	Hit	No action necessary	No Others involved	Student allowed to return to class	Minor/no follow up required	hit his eye with the basket ball
Boy	Grade 6	Classroom	Classroom	Wrist/hand/finger	Collision/fall	Bump/hit	Standing	School Nurse	Unintentional	Hit	Called the school Emergency Vehicle	Boy Classmate	Student sent to Doctor	Moderate/first aide/doctor aide required	hit his finger with the basket ball
Boy	Grade 10	PE/Sports	Sports area	Face/ nose/ears/mouth	Collision/fall	Bump/hit	Playing	School Nurse	Unintentional	Hit	Called the school Emergency Vehicle		Student sent to Doctor	Very serious/ambulance	his finger was be between 2 tables
Boy	Grade 5	Recess	Playground	Face/ nose/ears/mouth	Inattention/distracted	Bruise	Playing	School Nurse	Unintentional	Kick	No action necessary	Girl Classmate	Parent or guardian notified	Minor/no follow up required	the football hit his nose
Boy	Grade 4	Recess	Playground	Wrist/hand/finger	Rush, stress, impatience	Bump/hit	Climbing	School Nurse	Unclear	Trip	No action necessary	Boy Classmate	Provided on-site band-aide/bandage/ice	Moderate/first aide/doctor aide required	As he climbed the stairs, one of his friends caused him to fall and hit his right hand
Boy	KG2	Recess	Playground	Face/ nose/ears/mouth	Playing/Running/climbing	Scrape/scratch	Jumping	School Nurse	Unintentional	Trip	No action necessary	No Others involved	Cleaned/washed/isolated wound/area	Moderate/first aide/doctor aide required	He fell from a rubber toy (wheel 9) and was hit around his eye
Boy	KG2	Recess	Playground	Face/ nose/ears/mouth	Playing/Running/climbing	Bruise	Jumping	School Nurse	Unintentional	Hit	No action necessary	No Others involved	Parent or guardian notified	Moderate/first aide/doctor aide required	As he jumped on the trampoline, he hit his face with one of its pillars and hit his nose
Boy	KG1	Recess	Playground	Face/ nose/ears/mouth	Playing/Running/climbing	Bruise	Jumping	School Nurse	unintentional	Bump	No action necessary	No Others involved	Provided on-site band-aide/bandage/ice	Moderate/first aide/doctor aide required	During recess he hit his nose on a poll
Boy	KG2	Recess	Monkey Bar	Face/ nose/ears/mouth	Playing/Running/climbing	Scrape/scratch	Climbing	School Nurse	Unintentional	Hit	No action necessary	No Others involved	Cleaned/washed/isolated wound/area	moderate/first aide/doctor aide required	While Playing he fell off and a superficial injury occurred on his cheek and around his eye
Girl	KG1	Classroom	Classroom	Face/ nose/ears/mouth	Aggressive behaviour by student	Bruise	Sitting	School Nurse	Unclear	Hit	No action necessary	Boy Classmate	provided on-site band-aide/bandage/ice	Moderate/first aide/doctor aide required	Inside the class, she had an injury on her forehead that was caused by one of her classmates
Boy	Grade 4	Other	Stairs/ steps	Wrist/hand/finger	Aggressive behaviour by student	Bump/hit	Climbing	School Nurse	Unclear	Trip	No action necessary	Boy Classmate	Parent or guardian notified	minor/no follow up required	As he climbed the stairs, one of his classmates tripped him where he hit his arm
Boy	Grade 2	Classroom	Classroom	Back/backside	Inattention/distracted	Bump/hit	Jumping	School Nurse	Unintentional	Hit	No action necessary	No Others involved	Provided on-site band-aide/bandage/ice	Moderate/first aide/doctor aide required	He was hit on his back because he fell of the chair while jumping
Girl	Grade 3	Recess	Playground	Face/ nose/ears/mouth	Inattention/distracted	Bump/hit	Walking	School Nurse	Unintentional	Hit	No action necessary	Girl Classmate	Provided on-site band-aide/bandage/ice	Minor/no follow up required	During recess she was accidentally on her mouth from the elbow of her classmate
Boy	KG2	Recess	Playground	Face/ nose/ears/mouth	Inattention/distracted	Bump/hit	Running	School Nurse	unintentional	Hit	No action necessary	Boy Classmate	Provided on-site band-aide/bandage/ice	Moderate/first aide/doctor aide required	While runnig he bumed into his friends head which lead to a minor bruise
Boy	KG2	Classroom	Classroom	Throat/neck	Inattention/distracted	Bump/hit	Walking	School Nurse	Unintentional	Bump	No action necessary	Boy Classmate	Provided on-site band-aide/bandage/ice	Moderate/first aide/doctor aide required	He tripped on his friends lunch bags and hit his ear
Girl	KG1	Classroom	Classroom	Wrist/hand/finger	Aggressive behaviour by student	Bite	Playing	School Nurse	Intentional	Bite	No action necessary	Girl Classmate	Provided on-site band-aide/bandage/ice	Minor/no follow up required	Her friend bit her hand
Girl	Grade 1	Classroom	Classroom	Face/ nose/ears/mouth	Aggressive behaviour by student	Cut	Sitting	School Nurse	Intentional	Rudeness	Called the parent or guardian	Boy Classmate	Provided on-site band-aide/bandage/ice	Moderate/first aide/doctor aide required	One of her friends pushed her on purpose where she hit cheek
Boy	Grade 4	Recess	Playground	Back/backside	Fight, aggression, roughness between students	Bruise	Punching	School Nurse	Intentional	Rudeness	Called the parent or guardian	Boy Classmate	Provided on-site band-aide/bandage/ice	Moderate/first aide/doctor aide required	He got hit by one of his classmates during a brawl
Boy	KG2	Recess	Playground	Face/ nose/ears/mouth	Playing/Running/climbing	Bruise	Running	School Nurse	Unintentional	Bump	No action necessary	Boy Classmate	Provided on-site band-aide/bandage/ice	Moderate/first aide/doctor aide required	He bumped his forehead on his friend's head
Boy	Grade 2	Recess	Playground	Head/Not Face	Playing/Running/climbing	Bruise	Running	School Nurse	Unintentional	Bump	No action necessary	No Others involved	Provided on-site band-aide/bandage/ice	Moderate/first aide/doctor aide required	While Running he fell and hit his head
Boy	Grade 1	Recess	Playground	Abdomen/ stomach	Playing/Running/climbing	Bruise	Running	School Nurse	Unintentional	Bump	No action necessary	No Others involved	Provided on-site band-aide/bandage/ice	moderate/first aide/doctor aide required	While Running he fell and hit his waist
Girl	Grade 3	Recess	Playground	Face/ nose/ears/mouth	Aggressive behaviour by student	bruise	Walking	School Nurse	Intentional	Hit	No action necessary	Boy Classmate	Provided on-site band-aide/bandage/ice	Moderate/first aide/doctor aide required	During a brawl she got hit with a bag
Boy	Grade 3	Recess	Playground	Face/ nose/ears/mouth	Collision/fall	Bruise	Running	School Nurse	unintentional	bump	No action necessary	No Others involved	Provided on-site band-aide/bandage/ice	Moderate/first aide/doctor aide required	He fell and hit his nose
Boy	Grade 2	Recess	Playground	Head/Not Face	Collision/fall	Bruise	Walking	School Nurse	Unintentional	Bump	No action necessary	No Others involved	Provided on-site band-aide/bandage/ice	Moderate/first aide/doctor aide required	He fell of the stairs and hit his head
Girl	Grade 1	Recess	Playground	Face/ nose/ears/mouth	Aggressive behaviour by student	Bruise	Playing	School Nurse	Intentional	Hit	No action necessary	Girl Classmate	Provided on-site band-aide/bandage/ice	Moderate/first aide/doctor aide required	During a brawl she got hit on her forehead
Girl	Grade 2	Classroom	Classroom	Face/ nose/ears/mouth		Bruise	Bending down	School Nurse	Unintentional	Bump	No action necessary	No Others involved	Provided on-site band-aide/bandage/ice	Minor/no follow up required	She hit her nose on the edge of a table
Boy	Grade 4	Classroom	Classroom	Abdomen/ stomach	Aggressive behaviour by student	Punch/punched	Walking	School Nurse	Intentional	Punch/poke	No action necessary	Boy Classmate	Provided on-site band-aide/bandage/ice	Minor/no follow up required	He got ht on his chest
Girl	Grade 4	Recess	Playground	Knee/lower leg/shin	Collision/fall	Bruise	Running	School Nurse	Unintentional	Bump	No action necessary	No Others involved	Provided on-site band-aide/bandage/ice	Minor/no follow up required	During recess she fell and hit her knee
Girl	KG2	Recess	Playground	Wrist/hand/finger	Environment (i.e. rough ground)	Scrape/scratch	Walking	School Nurse	Unintentional	Cut/Scratch	No action necessary	No Others involved	Provided on-site band-aide/bandage/ice	Minor/no follow up required	While Walking she bumped her head on a tree
Girl	Grade 1	Recess	Playground	Face/ nose/ears/mouth	Aggressive behaviour by student	Bruise	Walking	School Nurse	Intentional	Hit	Called the parent or guardian	Boy Classmate	Provided on-site band-aide/bandage/ice	Moderate/first aide/doctor aide required	During recess shegot hit on her forehead
Boy	Grade 5	Other	Stairs/ steps	Back/backside	Collision/fall	Bruise	Walking	School Nurse	Unintentional	Bump	No action necessary	No Others involved	Provided on-site band-aide/bandage/ice	Minor/no follow up required	Fell of the stairs and hit his back
Boy	Grade 4	Recess	Playground	Face/ nose/ears/mouth	Inattention/distracted	Bruise	Running	School Nurse	Unintentional	Bump	No action necessary	Boy Classmate	Provided on-site band-aide/bandage/ice	Minor/no follow up required	During recess he was hit on his head
Boy	Grade 4	Recess	Playground	Face/ nose/ears/mouth	Aggressive behaviour by student	Scrape/scratch	Punching	School Nurse	Intentional	Hit	Called the parent or guardian	Boy Classmate	Provided on-site band-aide/bandage/ice	Moderate/first aide/doctor aide required	He was hit on his lip during a brawl
Girl	Grade 2	Recess	Playground	Face/ nose/ears/mouth	Rush, stress, impatience	Bruise	Running	School Nurse	Unintentional	Bump	No action necessary	No Others involved	Provided on-site band-aide/bandage/ice	Minor/no follow up required	During recess she hit her forehead on the wall
Girl	Grade 4	Recess	Playground	Face/ nose/ears/mouth	Aggressive behaviour by student	Scrape/scratch	Punching	School Nurse	Intentional	Hit	Called the parent or guardian	Boy Classmate	Provided on-site band-aide/bandage/ice	Moderate/first aide/doctor aide required	While fighting with one of her classmates she was hit on her cheek
Boy	Grade 4	PE/Sports	Playground	Back/backside	Aggressive behaviour by student	Bruise	Kicking	School Nurse	Intentional	Kick	Called the parent or guardian	Boy Classmate	Provided on-site band-aide/bandage/ice	Moderate/first aide/doctor aide required	He was hit on his back by one of his classmates
Boy	Grade 3	Recess	Playground	Head/Not Face	Collision/fall	Bruise	Running	School Nurse	Unintentional	Trip	No action necessary	No Others involved	Provided on-site band-aide/bandage/ice	Minor/no follow up required	During recess he fell and hit his head
Boy	KG1	Recess	Playground	Wrist/hand/finger	Collision/fall	Bruise	Running	School Nurse	Unintentional	Trip	No action necessary	No Others involved	Parent or guardian notified	Minor/no follow up required	While Playing he fell down and hit his finger and it got swollen
Boy	Grade 1	Classroom	Hallway	Head/Not Face	Collision/fall	Bruise	Running	School Nurse	Unintentional	Trip	No action necessary	No Others involved	Provided on-site band-aide/bandage/ice	Minor/no follow up required	At 2:10 while Running to the bathroom he slipped and hit his head
Boy	Grade 4	Recess	Playground	Abdomen/ stomach	Aggressive behaviour by student	Bruise	Punching	School Nurse	Intentional	Hit	Called the parent or guardian	Boy Classmate	Provided on-site band-aide/bandage/ice	Minor/no follow up required	During recess he fought with his friends and fell down and hit his waist
Boy	Grade 3	Recess	Playground	Face/ nose/ears/mouth	Aggressive behaviour by student	Bruise	Playing	School Nurse	Unclear	Hit	No action necessary	Boy Classmate	Provided on-site band-aide/bandage/ice	Minor/no follow up required	During recess he got hit on his ear
Boy	KG2	Recess	Playground	Face/ nose/ears/mouth	Collision/fall	Bloody nose	Running	School Nurse	unintentional	Trip	No action necessary	No Others involved	Stopped bleeding	Moderate/first aide/doctor aide required	He got hit on his nose which lead to a nosebleed
Girl	Grade 2	Recess	Playground	Face/ nose/ears/mouth	Rush, stress, impatience	Bruise	Walking	School Nurse	Unintentional	Bump	No action necessary	Boy Classmate	Provided on-site band-aide/bandage/ice	Minor/no follow up required	She hit her forehead while bumping into her friend
Boy	Grade 3	Recess	Playground	Face/ nose/ears/mouth	Collision/fall	Bruise	Running	School Nurse	Unintentional	Bump	No action necessary	no Others involved	Provided on-site band-aide/bandage/ice	Minor/no follow up required	While Running he tripped and fell on his forehead
Girl	KG1	Classroom	Classroom	Face/ nose/ears/mouth	Inattention/distracted	Scrape/scratch	Sitting	School Nurse	Unintentional	Hit	No action necessary	No Others involved	Provided on-site band-aide/bandage/ice	Moderate/first aide/doctor aide required	She got hit by the zipper of the jacket
Girl	KG2	Recess	Playground	Face/ nose/ears/mouth	Inattention/distracted	Bruise	Walking	School Nurse	unintentional	Trip	No action necessary	No Others involved	provided on-site band-aide/bandage/ice	Minor/no follow up required	During recess she got hit on her cheek
Girl	KG2	Recess	Playground	Face/ nose/ears/mouth	Inattention/distracted	Bruise	Running	School Nurse	Unintentional	Bump	No action necessary	Boy Classmate	Provided on-site band-aide/bandage/ice	Minor/no follow up required	During recess she bumped her head on her friend's head
Boy	Grade 4	Other	Stairs/ steps	Knee/lower leg/shin	Collision/fall	Fracture	Walking	School Nurse	Unintentional	Bump	No action necessary	No Others involved	Provided on-site band-aide/bandage/ice	Minor/no follow up required	He fell down the stairs and hit his right ankle
Boy	Grade 2	Recess	Playground	Face/ nose/ears/mouth	Playing/Running/climbing	Bruise	Playing	School Nurse	Unintentional	Bump	No action necessary	Boy Classmate	Provided on-site band-aide/bandage/ice	Minor/no follow up required	During recess his friend hit him on his cheek
Boy	KG2	Recess	Playground	Face/ nose/ears/mouth	Playing/Running/climbing	Bruise	Running	School Nurse	Unintentional	Trip	No action necessary	No Others involved	Provided on-site band-aide/bandage/ice	Minor/no follow up required	During recess he fell down and hit his head
Boy	KG2	Classroom	Classroom	Face/ nose/ears/mouth	Environment (i.e. rough ground)	Cut	Sitting	School Nurse	Unintentional	Bump	Called the school Emergency Vehicle	No Others involved	Student sent to Doctor	Moderate/first aide/doctor aide required	He bumped his head on the table
Boy	Grade 4	Recess	Playground	Face/ nose/ears/mouth	Inattention/distracted	Bruise	Running	School Nurse	Unintentional	Bump	No action necessary	Boy Classmate	Provided on-site band-aide/bandage/ice	Minor/no follow up required	During recess he bumped into his friend and hit his head
Boy	Grade 1	Recess	Playground	Face/ nose/ears/mouth	Inattention/distracted	bruise	Running	School Nurse	Unintentional	Bump	No action necessary	Boy Classmate	Provided on-site band-aide/bandage/ice	Minor/no follow up required	During recess he bumped into his friend and hit his forehead
Boy	Grade 3	Recess	Playground	Face/ nose/ears/mouth	Inattention/distracted	Bruise	Running	School Nurse	Unintentional	Bump	No action necessary	Boy Classmate	Provided on-site band-aide/bandage/ice	Minor/no follow up required	During recess he bumped into his friend and scratched his lip
Boy	Grade 4	Recess	Playground	Throat/neck	Aggressive behaviour by student	Scrape/scratch	Skipping	School Nurse	Intentional	Cut/Scratch	No action necessary	Boy Classmate	Provided on-site band-aide/bandage/ice	Minor/no follow up required	He was scratched on his neck by one of his friends
Girl	Grade 3	Other	Hallway	Face/ nose/ears/mouth	Collision/fall	Bruise	Running	School Nurse	Unintentional	Trip	No action necessary	No Others involved	Provided on-site band-aide/bandage/ice	Minor/no follow up required	She fell down and hit her nose
Boy	Grade 4	Recess	Playground	Wrist/hand/finger		Bee sting	Walking	School Nurse	Unintentional		No action necessary	No Others involved	Provided on-site band-aide/bandage/ice	Minor/no follow up required	He was stung by a bee
Girl	Grade 5	PE/Sports	Playground	Wrist/hand/finger	Playing/Running/climbing	Sprain	Running	School Nurse	Unintentional	Object Thrown	No action necessary	No Others involved	Provided on-site band-aide/bandage/ice	Minor/no follow up required	During gym class she got injured while Playing
Boy	Grade 4	Classroom	Classroom	Face/ nose/ears/mouth	Aggressive behaviour by student	Scrape/scratch	Sitting	School Nurse	Intentional	Cut/Scratch	No action necessary	Boy Classmate	Provided on-site band-aide/bandage/ice	Moderate/first aide/doctor aide required	During class he got scratched on his cheek by one of his friends
Boy	Grade 4	Recess	Playground	Head/Not Face	Aggressive behaviour by student	Bruise	Running	School Nurse	Unintentional	Bump	No action necessary	Boy Classmate	Provided on-site band-aide/bandage/ice	Moderate/first aide/doctor aide required	He was tripped by one of his friends and hit his head
Boy	KG2	Recess	Playground	Head/Not Face	Playing/Running/climbing	Cut	Running	School Nurse	Unintentional	Cut/Scratch	Called the school Emergency Vehicle	No Others involved	Student sent to Doctor	Moderate/first aide/doctor aide required	He tripped and hit his head on the edge of a glass door which left a scar
Girl	Grade 3	Recess	Playground	Face/ nose/ears/mouth	Playing/Running/climbing	Bruise	Playing	School Nurse	Unintentional	Bump	No action necessary	Girl Classmate	Provided on-site band-aide/bandage/ice	Moderate/first aide/doctor aide required	While Playing she bumped her head into her friend's head
Boy	KG2	Recess	Playground	Private Part	Aggressive behaviour by student	Bump/hit	Running	School Nurse	Intentional	Kick	No action necessary	Boy Classmate	Provided on-site band-aide/bandage/ice	Moderate/first aide/doctor aide required	While Playing he got hit on his Private Part with a ball
Boy	Grade 4	Other	Bus load area	Knee/lower leg/shin	Environment (i.e. rough ground)	Bruise	Walking	School Nurse	Unintentional	Bump	No action necessary	No Others involved	Provided on-site band-aide/bandage/ice	Moderate/first aide/doctor aide required	He tripped next to the school bus and injured his leg
Boy	KG2	Recess	Playground	Face/ nose/ears/mouth	Playing/Running/climbing	Bruise	Running	School Nurse	Unintentional	Bump	No action necessary	No Others involved	Provided on-site band-aide/bandage/ice	Moderate/first aide/doctor aide required	He tripped on a ball while Playing and hit his right ear
Boy	Grade 4	Recess	Playground	Head/Not Face	Playing/Running/climbing	Bruise	Playing	School Nurse	Unintentional	Bump	No action necessary	Boy Classmate	Provided on-site band-aide/bandage/ice	Moderate/first aide/doctor aide required	While Running he bumped into his friend's head and injured his cheek
Girl	KG2	Recess	Playground	Knee/lower leg/shin	Playing/Running/climbing	Bruise	Running	School Nurse	Unintentional	Bump	No action necessary	No Others involved	Provided on-site band-aide/bandage/ice	Moderate/first aide/doctor aide required	While Running she fell and njured her knee and her hand
Boy	KG2	Recess	Playground	Face/ nose/ears/mouth	Playing/Running/climbing	Bruise	Running	School Nurse	Unintentional	Trip	No action necessary	No Others involved	Provided on-site band-aide/bandage/ice	Moderate/first aide/doctor aide required	During recess he fell and hit his nose
Boy	Grade 3	Recess	Playground	Knee/lower leg/shin	Collision/fall	Bruise	Playing	School Nurse	Unintentional	Trip	No action necessary	No Others involved	Provided on-site band-aide/bandage/ice	Minor/no follow up required	During recess he fell and injured his right knee
Boy	KG2	Recess	Playground	Face/ nose/ears/mouth	Aggressive behaviour by student	Scrape/scratch	Punching	School Nurse	intentional	Cut/Scratch	No action necessary	Boy Classmate	Provided on-site band-aide/bandage/ice	Moderate/first aide/doctor aide required	He was scratched on his cheek by one of his friends
Boy	Grade 2	Recess	Playground	Abdomen/ stomach	Aggressive behaviour by student	Bruise	Running	School Nurse	Intentional	Shove	No action necessary	Boy Classmate	provided on-site band-aide/bandage/ice	Moderate/first aide/doctor aide required	During recess his friend tripped him which lead to a brise on his lower hip
Boy	KG2	Recess	Playground	Face/ nose/ears/mouth	Aggressive behaviour by student	Scrape/scratch	Punching	School Nurse	Intentional	Cut/Scratch	No action necessary	Boy Classmate	Provided on-site band-aide/bandage/ice	Moderate/first aide/doctor aide required	During recess he was scratched next to is eye and on his cheek by one of his friends
Girl	Grade 2	PE/Sports	Playground	Face/ nose/ears/mouth	Collision/fall	Bruise	Playing	School Nurse	Unintentional	Trip	No action necessary	No Others involved	Provided on-site band-aide/bandage/ice	Moderate/first aide/doctor aide required	During PE one of her friends tripped her and hit her nose
Boy	Grade 2	PE/Sports	Playground	Head/Not Face	Collision/fall	Bruise	Running	School Nurse	Unintentional	Trip	No action necessary	No Others involved	provided on-site band-aide/bandage/ice	Moderate/first aide/doctor aide required	During PE he fell down and bruised his head
Girl	Grade 1	Classroom	Classroom	Eye/eyes	Inattention/distracted	Bruise	Sitting	School Nurse	Unintentional	Hit	No action necessary	Girl Classmate	Provided on-site band-aide/bandage/ice	Moderate/first aide/doctor aide required	One of her friends accidentally hit her on her eye
Boy	Grade 2	Classroom	Classroom	Face/ nose/ears/mouth	Inattention/distracted	Scrape/scratch	Sitting	School Nurse	Unintentional	Cut/Scratch	No action necessary	No Others involved	provided on-site band-aide/bandage/ice	Moderate/first aide/doctor aide required	He scratched his nose with a ruler
Boy	Grade 3	Classroom	Classroom	Head/Not Face	Aggressive behaviour by student	Punch/punched	Sitting	School Nurse	Intentional	Punch/poke	No action necessary	Boy Classmate	Provided on-site band-aide/bandage/ice	Moderate/first aide/doctor aide required	He was punched by one of his friends on the back of his head
Girl	Grade 2	Classroom	Classroom	Head/Not Face	Collision/fall	Bruise	Walking	School Nurse	Unintentional	Trip	No action necessary	No Others involved	Provided on-site band-aide/bandage/ice	Moderate/first aide/doctor aide required	She fell of the tairs and injured her lower back
Boy	Grade 4	Recess	Playground	Face/ nose/ears/mouth	Inattention/distracted	Scrape/scratch	Walking	School Nurse	Unintentional	Shove	No action necessary	Boy Classmate	Provided on-site band-aide/bandage/ice	Moderate/first aide/doctor aide required	During recess, one of his friends pushed him on the wall which lead to a bruise on his lip
Boy	Grade 4	Recess	Playground	Face/ nose/ears/mouth	Inattention/distracted	Bloody nose	Walking	School Nurse	Unintentional	Hit	No action necessary	Boy Classmate	Provided on-site band-aide/bandage/ice	Moderate/first aide/doctor aide required	He got hit on his nose by one ofhis friends which lead to a nosebleed
Girl	Grade 5	Recess	Playground	Knee/lower leg/shin	Collision/fall	Sprain	Running	School Nurse	Unintentional	Trip	No action necessary	No Others involved	Provided on-site band-aide/bandage/ice	Moderate/first aide/doctor aide required	During recess she fell and hit her right foot
Boy	Grade 3	Recess	Playground	Teeth/lips	Collision/fall	Chipped tooth	Running	School Nurse	Unintentional	Trip	No action necessary	No Others involved	Provided on-site band-aide/bandage/ice	Moderate/first aide/doctor aide required	During recess he fell down and broke a pair of his teeth
Boy	Grade 5	Recess	Playground	Knee/lower leg/shin	Collision/fall	Bruise	Running	School Nurse	Unintentional	Trip	No action necessary	No Others involved	Provided on-site band-aide/bandage/ice	Moderate/first aide/doctor aide required	During recess he fell down on concrete and hit his leg
Girl	Grade 1	Recess	Hallway	Face/ nose/ears/mouth	Aggressive behaviour by student	Bruise	Walking	School Nurse	Unintentional	Hit	No action necessary	No Others involved	Provided on-site band-aide/bandage/ice	Moderate/first aide/doctor aide required	During recess she hit her forehead on the door due to one of her friend
Boy	Grade 5	Recess	Playground	Throat/neck	Aggressive behaviour by student	Scrape/scratch	Punching	School Nurse	Unintentional	Cut/Scratch	No action necessary	Boy Classmate	Provided on-site band-aide/bandage/ice	Moderate/first aide/doctor aide required	He was scratched on his neck by his friend as a consequence for something he has done
Girl	KG1	Classroom	Classroom	Wrist/hand/finger	Aggressive behaviour by student	Bite	Sitting	School Nurse	Intentional	Bite	No action necessary	Girl Classmate	Provided on-site band-aide/bandage/ice	Moderate/first aide/doctor aide required	Her friend bit her hand
Girl	KG2	Recess	Playground	Face/ nose/ears/mouth	Collision/fall	Bruise	Running	School Nurse	Unintentional	Trip	No action necessary	No Others involved	Provided on-site band-aide/bandage/ice	Moderate/first aide/doctor aide required	During recess she fell down and hit her forehead
Boy	Grade 4	Classroom	Classroom	Wrist/hand/finger		Scrape/scratch	Sitting	School Nurse	Unintentional	Cut/Scratch	No action necessary	No Others involved	Provided on-site band-aide/bandage/ice	Moderate/first aide/doctor aide required	He injureed hiKG2elf while playigwith a pencil
Boy	KG1	Classroom	Classroom	Shoulder/ upper arm	Aggressive behaviour by student	Bite	Sitting	School Nurse	Intentional	Bite	No action necessary	Boy Classmate	Provided on-site band-aide/bandage/ice	Moderate/first aide/doctor aide required	During recess he was bit by one of his friends on his shoulder
Boy	Grade 1	Recess	Playground	Eye/eyes	Aggressive behaviour by student	Bruise	Playing	School Nurse	Intentional	Hit	No action necessary	Boy Classmate	Provided on-site band-aide/bandage/ice	Moderate/first aide/doctor aide required	During recess he was hit on his eye by one of his friends
Boy	Grade 5	Recess	Playground	Back/backside	Aggressive behaviour by student	Bruise	Playing	School Nurse	Unintentional	Hit	No action necessary	Boy Classmate	Provided on-site band-aide/bandage/ice	Moderate/first aide/doctor aide required	During recess he was unintentionally hit on his back by one of his friends
Girl	Grade 5	Recess	Playground	Face/ nose/ears/mouth	Inattention/distracted	Bruise	Walking	School Nurse	Unintentional	Bump	No action necessary	Boy Classmate	Provided on-site band-aide/bandage/ice	Moderate/first aide/doctor aide required	During recess he bumped into his friend and hit her nose
Girl	KG2	Recess	Playground	Face/ nose/ears/mouth	Collision/fall	Bruise	Running	School Nurse	Unintentional	Trip	No action necessary	No Others involved	Provided on-site band-aide/bandage/ice	Moderate/first aide/doctor aide required	During recess she fell and bruised her forehead
Boy	KG2	Recess	Playground	Head/Not Face		Bruise	Running	School Nurse	Unintentional	Bump	No action necessary	No Others involved	Provided on-site band-aide/bandage/ice	Moderate/first aide/doctor aide required	During recess he hit the side of his head on the wall
Girl	KG1	Recess	Playground	Face/ nose/ears/mouth	Collision/fall	Bruise	Running	School Nurse	Unintentional	Bump	No action necessary	No Others involved	Provided on-site band-aide/bandage/ice	Moderate/first aide/doctor aide required	During recess she fell down and hit her nose
Girl	Grade 5	Recess	Playground	Head/Not Face	Collision/fall	bruise	Running	School Nurse	Unintentional	Trip	No action necessary	No Others involved	Provided on-site band-aide/bandage/ice	Moderate/first aide/doctor aide required	During recess she fell down and hit the side of her head
Boy	Grade 2	Recess	Playground	Face/ nose/ears/mouth	Fight, aggression, roughness between students	Bruise	Punching	School Nurse	Intentional		No action necessary	Boy Classmate	Provided on-site band-aide/bandage/ice	Moderate/first aide/doctor aide required	During recess while fighting with his friends he got hit on his forehead
Boy	KG1	Recess	Playground	Head/Not Face	Inattention/distracted	Bruise	Running	School Nurse	Unintentional	Bump	No action necessary	No Others involved	Provided on-site band-aide/bandage/ice	Moderate/first aide/doctor aide required	During recess he bumped into a wooden toy and hit his head
Boy	Grade 3	Recess	Playground	Knee/lower leg/shin	Collision/fall	Bruise	Running	School Nurse	Unintentional	Trip	No action necessary	No Others involved	Provided on-site band-aide/bandage/ice	Moderate/first aide/doctor aide required	During recess he fell down and hit his head
Boy	Grade 3	Recess	Playground	Wrist/hand/finger	Collision/fall	Sprain	Running	School Nurse	Unintentional	Trip	No action necessary	Boy Classmate	Provided on-site band-aide/bandage/ice	Moderate/first aide/doctor aide required	During recess he tripped on one of his friends and hit his right arm
Boy	Grade 5	Recess	Playground	Head/Not Face	Inattention/distracted	Scrape/scratch	Running	School Nurse	Unintentional	Bump	No action necessary	No Others involved	Provided on-site band-aide/bandage/ice	Moderate/first aide/doctor aide required	During recess, while Playing, he bumped into the tree and hit the upper part of his head
Girl	Grade 1	Recess	Playground	Knee/lower leg/shin	Inattention/distracted	Bruise	Running	School Nurse	Unintentional	Trip	No action necessary	Boy Classmate	Provided on-site band-aide/bandage/ice	Moderate/first aide/doctor aide required	During recess one of her friend pushed her and she fell and bruised her leg
Girl	Grade 2	PE/Sports	Playground	Wrist/hand/finger	Inattention/distracted	Bump/hit	Throwing	School Nurse	Unintentional	Object Thrown	No action necessary	Boy Classmate	Provided on-site band-aide/bandage/ice	Moderate/first aide/doctor aide required	During gym class she injured her finger while Playing with a ball
Girl	Grade 5	PE/Sports	Playground	Head/Not Face	Collision/fall	Bump/hit	Running	School Nurse	Unintentional	Bump	No action necessary	No Others involved	Provided on-site band-aide/bandage/ice	Moderate/first aide/doctor aide required	During recess she hit the side of her head and her hip on the wall
Boy	Grade 3	Recess	Playground	Wrist/hand/finger	Inattention/distracted	Bruise	Playing	School Nurse	Unintentional	Hit	No action necessary	Boy Classmate	Provided on-site band-aide/bandage/ice	Moderate/first aide/doctor aide required	During recess one of her friends unintentionally stepped on her hand which lead to a bruised finger
Girl	Grade 2	Recess	Monkey Bar	Eye/eyes	Inattention/distracted	Bump/hit	Standing	School Nurse	Unintentional	hit	No action necessary	Boy Classmate	Provided on-site band-aide/bandage/ice	Moderate/first aide/doctor aide required	During recess her friend unintentionally kicked her on her eye
Girl	Grade 5	Recess	Playground	Face/ nose/ears/mouth	Inattention/distracted	Bump/hit	Throwing	School Nurse	Unintentional	Hit	No action necessary	Girl Classmate	Provided on-site band-aide/bandage/ice	Moderate/first aide/doctor aide required	During PE she got hit on her nose with a ball
Girl	Grade 4	Recess	Playground	Face/ nose/ears/mouth	Collision/fall	bruise	Running	School Nurse	Unintentional	Trip	No action necessary	No Others involved	Provided on-site band-aide/bandage/ice	Moderate/first aide/doctor aide required	During recess she fell down and hit her cheek and got scratches on her neck
Girl	KG1	Recess	Playground	Back/backside	Collision/fall	Bruise	Playing	School Nurse	Unintentional	Trip	No action necessary	No Others involved	Provided on-site band-aide/bandage/ice	Moderate/first aide/doctor aide required	During recess she fell and hit her hip
Boy	KG2	Recess	Playground	Face/ nose/ears/mouth	Playing/Running/climbing	Bruise	Running	School Nurse	Unintentional	Bump	No action necessary	Girl Classmate	Provided on-site band-aide/bandage/ice	Moderate/first aide/doctor aide required	During recess she bumped her head on her friend's head and bruised her cheek
Girl	KG1	Recess	Playground	Knee/lower leg/shin	Playing/Running/climbing	Bruise	Running	School Nurse	Unintentional	Trip	No action necessary	No Others involved	Provided on-site band-aide/bandage/ice	Moderate/first aide/doctor aide required	During recess she fell and hit her knee
Girl	Grade 3	Recess	Playground	Face/ nose/ears/mouth	Playing/Running/climbing	Bruise	Running	School Nurse	Unintentional	Bump	No action necessary	No Others involved	Provided on-site band-aide/bandage/ice	Moderate/first aide/doctor aide required	During recess she hit her forehead
Boy	Grade 4	Recess	Playground	Head/Not Face	Playing/Running/climbing	Bruise	Running	School Nurse	Unintentional	Bump	No action necessary	No Others involved	Provided on-site band-aide/bandage/ice	Moderate/first aide/doctor aide required	During recess she hit the back of her head on the swing
Boy	Grade 5	Recess	Playground	Eye/eyes	Aggressive behaviour by student	Bruise	Talking	School Nurse	Intentional	Hit	Called the parent or guardian	Boy Classmate	Provided on-site band-aide/bandage/ice	Moderate/first aide/doctor aide required	During recess he bruised his eye after a fight with his classmates
Boy	Grade 3	Recess	Playground	Eye/eyes	Playing/Running/climbing	Bruise	Running	School Nurse	Unintentional	Bump	No action necessary	Boy Classmate	Provided on-site band-aide/bandage/ice	Moderate/first aide/doctor aide required	During recess he hit his eye
Boy	Grade 1	Classroom	Classroom	Face/ nose/ears/mouth		Bruise	Standing	School Nurse	Unintentional	Bump	No action necessary	Boy Classmate	Provided on-site band-aide/bandage/ice	Moderate/first aide/doctor aide required	During class his friend bumped into him unintentionally which left a bruise on his cheek
Girl	KG1	Recess	Playground	Face/ nose/ears/mouth	Playing/Running/climbing	Bruise	Running	School Nurse	Unintentional	Bump	No action necessary	Girl Classmate	Provided on-site band-aide/bandage/ice	Moderate/first aide/doctor aide required	During class she bumped into her friend which led to a bruised ear
Girl	Grade 4	Recess	Playground	Knee/lower leg/shin	Collision/fall	Scrape/scratch	Running	School Nurse	Unintentional	Trip	No action necessary	No Others involved	Provided on-site band-aide/bandage/ice	Moderate/first aide/doctor aide required	During recess she fell and hit both of her legs
Boy	KG2	Recess	Playground	Face/ nose/ears/mouth	Collision/fall	Scrape/scratch	Running	School Nurse	Unintentional	Bump	No action necessary	No Others involved	Provided on-site band-aide/bandage/ice	Moderate/first aide/doctor aide required	While Playing he bumped into one of the toys and hurt his chin
Boy	Grade 5	Recess	Playground	Knee/lower leg/shin	Collision/fall	Bruise	Running	School Nurse	Unintentional	Trip	No action necessary	No Others involved	Provided on-site band-aide/bandage/ice	Moderate/first aide/doctor aide required	While Running she fell and injured her knee while bumping it into the wall
Boy	KG2	Classroom	Classroom	Face/ nose/ears/mouth	Inattention/distracted	Bruise	Sitting	School Nurse	Unintentional	Hit	No action necessary	No Others involved	Provided on-site band-aide/bandage/ice	Moderate/first aide/doctor aide required	He got hit by one of his classmates on his left cheek
Boy	KG2	Classroom	Bathroom	Face/ nose/ears/mouth	Collision/fall	Bruise	Walking	School Nurse	Unintentional	Trip	No action necessary	No Others involved	Provided on-site band-aide/bandage/ice	Moderate/first aide/doctor aide required	He slipped in the bathroom and hit his eyebrow
Girl	KG2	Recess	Playground	Face/ nose/ears/mouth	Inattention/distracted	Bruise	Running	School Nurse	Unintentional	Hit	No action necessary	Boy Classmate	Provided on-site band-aide/bandage/ice	Moderate/first aide/doctor aide required	During recess she bumped into her friend and hit her nose
Girl	KG2	Recess	Playground	Face/ nose/ears/mouth	Playing/Running/climbing	Bruise	Playing	School Nurse	Unintentional	Bump	No action necessary	No Others involved	Provided on-site band-aide/bandage/ice	Moderate/first aide/doctor aide required	During recess she bumped into toys and hit the side of her head
Girl	Grade 1	Recess	Playground	Throat/neck	Playing/Running/climbing	Bruise	Playing	School Nurse	Unintentional	Trip	No action necessary	No Others involved	Provided on-site band-aide/bandage/ice	Moderate/first aide/doctor aide required	During recess she fell andhit the side of her neck
Boy	KG2	Recess	Playground	Abdomen/ stomach	Aggressive behaviour by student	Bruise	Playing	School Nurse	Intentional	Hit	No action necessary	Boy Classmate	Provided on-site band-aide/bandage/ice	Moderate/first aide/doctor aide required	During recess he got hit on his stomach after being punched by one of his friends
Boy	Grade 2	PE/Sports	Sports area	Eye/eyes	Playing/Running/climbing	Bruise	Throwing	School Nurse	Unintentional	Object Thrown	No action necessary	Boy Classmate	Provided on-site band-aide/bandage/ice	Moderate/first aide/doctor aide required	During PE he injured his eye after getting hit by a ball
Boy	KG2	Recess	Playground	Thigh/hip	Playing/Running/climbing	Bruise	Running	School Nurse	Unintentional	Trip	No action necessary	No Others involved	Provided on-site band-aide/bandage/ice	Moderate/first aide/doctor aide required	During recess he fell and hit his right thigh
Boy	Grade 4	Recess	Playground	Face/ nose/ears/mouth	Inattention/distracted	Bruise	Playing	School Nurse	Unintentional	Kick	No action necessary	Boy Classmate	Provided on-site band-aide/bandage/ice	Moderate/first aide/doctor aide required	During recess he got hit on his eyebrow by his friend's leg
Boy	KG2	PE/Sports	Sports area	Face/ nose/ears/mouth	Inattention/distracted	Bruise	Running	School Nurse	Unintentional	Hit	No action necessary	Boy Classmate	Provided on-site band-aide/bandage/ice	Moderate/first aide/doctor aide required	During PE he bumped into his friend and bruised his cheek
Girl	Grade 2	Classroom	Classroom	Head/Not Face	Collision/fall	Bruise	Walking	School Nurse	Unintentional	Trip	No action necessary	No Others involved	Provided on-site band-aide/bandage/ice	Moderate/first aide/doctor aide required	In class,she tripped on her friend's bags and hit her leg
Boy	KG2	Other	Playground	Knee/lower leg/shin		Bee sting	Walking	School Nurse	Unintentional	Bite	No action necessary	No Others involved	Provided on-site band-aide/bandage/ice	Moderate/first aide/doctor aide required	He got bit by a bee on his right leg
Boy	KG2	Other		Face/ nose/ears/mouth	Playing/Running/climbing	Bruise	Playing	School Nurse	Unintentional	Bump	No action necessary	No Others involved	Provided on-site band-aide/bandage/ice	Moderate/first aide/doctor aide required	While Playing outside school he fell off the sledge and hit his right eyebrow
Girl	Grade 3	Recess	Playground	Head/Not Face	Inattention/distracted	Bruise	Running	School Nurse	Unintentional	shove	No action necessary	Girl Classmate	Provided on-site band-aide/bandage/ice	Moderate/first aide/doctor aide required	During recess her friend tripped her which led to a bruised head
Boy	KG1	Recess	Playground	Head/Not Face	Playing/Running/climbing	Bruise	Playing	School Nurse	Unintentional	Trip	No action necessary	No Others involved	Provided on-site band-aide/bandage/ice	Moderate/first aide/doctor aide required	During recess she bruised her cheek
Boy	KG2	Recess	Playground	Face/ nose/ears/mouth	Inattention/distracted	Bruise	Running	School Nurse	Unintentional	Hit	No action necessary	Boy Classmate	Provided on-site band-aide/bandage/ice	Moderate/first aide/doctor aide required	During recess his friend threw a stick on him which injured the side of his eye
Boy	KG1	Classroom	Classroom	Wrist/hand/finger	Aggressive behaviour by student	Bruise	Sitting	School Nurse	Intentional	Bite	Called the parent or guardian	Boy Classmate	Provided on-site band-aide/bandage/ice	Moderate/first aide/doctor aide required	In class, he got bit on the side of his head
Boy	KG1	Recess	Playground	Face/ nose/ears/mouth	Playing/Running/climbing	Bruise	Running	School Nurse	Unintentional	Bump	No action necessary	No Others involved	Provided on-site band-aide/bandage/ice	Moderate/first aide/doctor aide required	During recess he bumped into toys and hit his eye
Boy	KG2	Recess	Playground	Head/Not Face	Playing/Running/climbing	Bruise	Running	School Nurse	Unintentional	Trip	No action necessary	No Others involved	Provided on-site band-aide/bandage/ice	Moderate/first aide/doctor aide required	During recess he fell and hit the back of his head
Girl	Grade 2	Recess	Playground	Chest/Ribs	Playing/Running/climbing	Bruise	Running	School Nurse	Unintentional	Trip	No action necessary	No Others involved	Provided on-site band-aide/bandage/ice	Moderate/first aide/doctor aide required	While Playing she fell down and hit the left of her arm
Boy	Grade 3	Recess	Playground	Knee/lower leg/shin	Playing/Running/climbing	Scrape/scratch	Running	School Nurse	Unintentional	Trip	No action necessary	No Others involved	Provided on-site band-aide/bandage/ice	Moderate/first aide/doctor aide required	During recess he fell and hit his leg
Boy	Grade 3	Other	Library	Face/ nose/ears/mouth	Aggressive behaviour by student	Bruise	Standing	School Nurse	Unintentional	Hit	Called the parent or guardian	Boy Classmate	Provided on-site band-aide/bandage/ice	Moderate/first aide/doctor aide required	He got hit with a chair on his forehead by one of his friends
Boy	Grade 2	Classroom	Classroom	Eye/eyes	Inattention/distracted	Bruise	Sitting	School Nurse	Unintentional	Bump	No action necessary	Boy Classmate	Provided on-site band-aide/bandage/ice	Moderate/first aide/doctor aide required	In class his eye turned red after his friend unintentionally hit him using his hand
Boy	KG1	Recess	Playground	Face/ nose/ears/mouth	Playing/Running/climbing	Bruise	Running	School Nurse	Unintentional	Trip	No action necessary	No Others involved	Provided on-site band-aide/bandage/ice	Moderate/first aide/doctor aide required	During recess he fell and hit his lower lip
Boy	Grade 5	Recess	Playground	Knee/lower leg/shin	Playing/Running/climbing	Bruise	Kicking	School Nurse	Unintentional	Hit	No action necessary	Boy Classmate	Provided on-site band-aide/bandage/ice	Moderate/first aide/doctor aide required	During recess he bruised his leg after his friend unintentionally did it
Boy	Grade 4	Classroom	Classroom	Head/Not Face	Collision/fall	Bruise	Swinging	School Nurse	Unintentional	Bump	No action necessary	No Others involved	Provided on-site band-aide/bandage/ice	Moderate/first aide/doctor aide required	In class he fell of the chair and hit the lower part of his head
Boy	Grade 5	Recess	Playground	Face/ nose/ears/mouth	Inattention/distracted	Bruise	Playing	School Nurse	Unintentional	Hit	No action necessary	Boy Classmate	Provided on-site band-aide/bandage/ice	Moderate/first aide/doctor aide required	During recess his friend unintentionally hit his nose with his elbow
Girl	KG2	Classroom	Classroom	Wrist/hand/finger	Aggressive behaviour by student	Bite	Sitting	School Nurse	Intentional	Bite	No action necessary	Boy Classmate	Provided on-site band-aide/bandage/ice	Moderate/first aide/doctor aide required	In class her fiend bit her fingers
Boy	Grade 3	PE/Sports	Playground	Face/ nose/ears/mouth	Inattention/distracted	bruise	Running	School Nurse	Unintentional	Hit	No action necessary	Boy Classmate	Provided on-site band-aide/bandage/ice	Moderate/first aide/doctor aide required	During recess he bruised his leg after his friend unintentionally did it
Girl	Grade 1	Recess	Playground	Face/ nose/ears/mouth	Playing/Running/climbing	Bruise	Running	School Nurse	Unintentional	Trip	No action necessary	No Others involved	Provided on-site band-aide/bandage/ice	Moderate/first aide/doctor aide required	During recess she fell and bruised her forehead
Girl	KG2	Recess	Playground	Wrist/hand/finger	Playing/Running/climbing	Scrape/scratch	Playing	School Nurse	Unintentional	Cut/Scratch	No action necessary	No Others involved	Provided on-site band-aide/bandage/ice	Moderate/first aide/doctor aide required	During recess she injured her finger
Boy	Grade 4	PE/Sports	Playground	Wrist/hand/finger	Playing/Running/climbing	Bruise	Running	School Nurse	Unintentional	Bump	No action necessary	No Others involved	Provided on-site band-aide/bandage/ice	Moderate/first aide/doctor aide required	During PE he bruised his right hand
Boy	Grade 2	Other	Playground	Head/Not Face	Playing/Running/climbing	Concussion	Swinging	School Nurse	Unintentional	Bump	No action necessary	No Others involved	Student sent to Doctor	Moderate/first aide/doctor aide required	He fell of the sledge and hit his head
Boy	KG2	Recess	Playground	Face/ nose/ears/mouth	Playing/Running/climbing	Bruise	Playing	School Nurse	Unintentional	Bump	No action necessary	No Others involved	Provided on-site band-aide/bandage/ice	Moderate/first aide/doctor aide required	While riding the bike he bumped into a poll and hit his forehead
Boy	Grade 4	Recess	Playground	Face/ nose/ears/mouth	Playing/Running/climbing	Bruise	Running	School Nurse	Unintentional	Trip	No action necessary	No Others involved	Provided on-site band-aide/bandage/ice	Moderate/first aide/doctor aide required	While Playing he fell and hit his cheek
Boy	Grade 4	Classroom	Classroom	Face/ nose/ears/mouth	Inattention/distracted	Bruise	Standing	School Nurse	Unintentional	Hit	No action necessary	Boy Classmate	Provided on-site band-aide/bandage/ice	Moderate/first aide/doctor aide required	In class he bumped his head on his friend's head and hit his eye
Girl	KG1	Classroom	Classroom	Wrist/hand/finger	Inattention/distracted	Bruise	Standing	School Nurse	Unintentional	Hit	No action necessary	Girl Classmate	Provided on-site band-aide/bandage/ice	Moderate/first aide/doctor aide required	In class the door shut on her hand which led to an injured finger
Girl	Grade 4	Classroom	Classroom	Face/ nose/ears/mouth	Aggressive behaviour by student	Bruise	Sitting	School Nurse	Intentional	Hit	No action necessary	Boy Classmate	Provided on-site band-aide/bandage/ice	Moderate/first aide/doctor aide required	In class her friend punched her on her nose
Girl	Grade 3	Classroom	Classroom	Face/ nose/ears/mouth	Inattention/distracted	Bruise	Sitting	School Nurse	Unintentional	Hit	No action necessary	Girl Classmate	Provided on-site band-aide/bandage/ice	Moderate/first aide/doctor aide required	In class she got hit on her cheeck by her friend's lunch box
Boy	KG2	Recess	Playground	Face/ nose/ears/mouth	Aggressive behaviour by student	Bruise	sitting	School Nurse	Intentional	Hit	No action necessary	Boy Classmate	Provided on-site band-aide/bandage/ice	Moderate/first aide/doctor aide required	During recess his friend punched him and hurt his eye and forehead
Boy	Grade 4	PE/Sports	Playground	Head/Not Face	Inattention/distracted	Bruise	Running	School Nurse	Unintentional	Bump	No action necessary	No Others involved	Provided on-site band-aide/bandage/ice	Moderate/first aide/doctor aide required	During PE he fell down and bruised the back of his head
Boy	KG1	Classroom	Classroom	Back/backside	Aggressive behaviour by student	Bruise	Sitting	School Nurse	Intentional	Hit	No action necessary	Boy Classmate	Provided on-site band-aide/bandage/ice	Moderate/first aide/doctor aide required	During recess his friend punched him and bruised his back
Boy	Grade 3	Recess	Playground	Face/ nose/ears/mouth	Fight, aggression, roughness between students	Bruise	Punching	School Nurse	Intentional	Bump	Called the parent or guardian	Boy Classmate	Provided on-site band-aide/bandage/ice	Moderate/first aide/doctor aide required	During recess he fell down and bruised his mouth and nose after fighting with his friend
Girl	KG1	Recess	Playground	Face/ nose/ears/mouth	Inattention/distracted	Bruise	Running	School Nurse	Unintentional	Bump	No action necessary	Girl Classmate	Provided on-site band-aide/bandage/ice	Moderate/first aide/doctor aide required	While Running she bumped into her friend's head which led to bruised mouth
Boy	Grade 4	Recess	Playground	Face/ nose/ears/mouth	Aggressive behaviour by student	Bruise	Playing	School Nurse	Intentional	Hit	No action necessary	Boy Classmate	Provided on-site band-aide/bandage/ice	Moderate/first aide/doctor aide required	During recess he got hit on his face by one of his friends
Boy	Grade 4	Recess	Playground	Wrist/hand/finger	Inattention/distracted	Scrape/scratch	Playing	School Nurse	Unintentional	Cut/Scratch	No action necessary	Boy Classmate	Provided on-site band-aide/bandage/ice	Moderate/first aide/doctor aide required	During recess he got scratched by one of his friends on his arm
Boy	KG1	Recess	Playground	Face/ nose/ears/mouth	Playing/Running/climbing	Bruise	Playing	School Nurse	Unintentional	Bump	No action necessary	Boy Classmate	Provided on-site band-aide/bandage/ice	Moderate/first aide/doctor aide required	While Running he hit is head on one of his friends head which led to a bruised mouth
Girl	Grade 2	Other	Bathroom	Thigh/hip	Collision/fall	Bruise	Walking	School Nurse	Unintentional	Trip	No action necessary	No Others involved	Provided on-site band-aide/bandage/ice	Moderate/first aide/doctor aide required	She slipped in the bathroom and hit her bottom
Boy	Grade 4	Recess	Playground	Thigh/hip	Playing/Running/climbing	Scrape/scratch	Playing	School Nurse	Unintentional	Trip	No action necessary	No Others involved	Provided on-site band-aide/bandage/ice	Moderate/first aide/doctor aide required	During recess he fell down and bruised his hip
Girl	Grade 3	Recess	Playground	Knee/lower leg/shin	Playing/Running/climbing	Bruise	Playing	School Nurse	Unintentional	Trip	No action necessary	No Others involved	Provided on-site band-aide/bandage/ice	Moderate/first aide/doctor aide required	During recess she fell down and hit her knee
Boy	Grade 2	Recess	Playground	Face/ nose/ears/mouth	Playing/Running/climbing	Bruise	Running	School Nurse	Unintentional	Hit	No action necessary	Boy Classmate	Provided on-site band-aide/bandage/ice	Moderate/first aide/doctor aide required	During recess she bumped into her friend and bruised her nose
Girl	KG2	Recess	Playground	Face/ nose/ears/mouth	Playing/Running/climbing	Bruise	Running	School Nurse	Unintentional	Trip	No action necessary	No Others involved	Provided on-site band-aide/bandage/ice	Moderate/first aide/doctor aide required	While Running she fell and bruised her forehead
Boy	Grade 2	Recess	Playground	Face/ nose/ears/mouth	Playing/Running/climbing	Bruise	Playing	School Nurse	Unintentional	Bump	No action necessary	Boy Classmate	Provided on-site band-aide/bandage/ice	Moderate/first aide/doctor aide required	He got hit on his eyebrow unintentionally by one of his friends
Boy	KG2	Other	Classroom	Face/ nose/ears/mouth	Aggressive behaviour by student	Scrape/scratch	Sitting	School Nurse	Intentional	Cut/Scratch	No action necessary	Boy Classmate	Provided on-site band-aide/bandage/ice	Moderate/first aide/doctor aide required	During snack time he got hit on his face by one of his friends
Boy	Grade 1	Recess	Playground	Face/ nose/ears/mouth	Playing/Running/climbing	Bloody nose	Running	School Nurse	Unintentional	Trip	No action necessary	No Others involved	Provided on-site band-aide/bandage/ice	Moderate/first aide/doctor aide required	During recess he fell down and hit his nose which led to a nosebleed
Boy	Grade 3	Recess	Playground	Eye/eyes	Playing/Running/climbing	Bruise	Playing	School Nurse	Unintentional	Bump	No action necessary	Boy Classmate	Provided on-site band-aide/bandage/ice	Moderate/first aide/doctor aide required	During recess he bruised his eye
Girl	KG2	Recess	Playground	Face/ nose/ears/mouth	Playing/Running/climbing	Bruise	Running	School Nurse	Unintentional	Trip	No action necessary	No Others involved	Provided on-site band-aide/bandage/ice	Moderate/first aide/doctor aide required	During recess she fell down and hit her lip
Girl	KG2	Recess	Playground	Face/ nose/ears/mouth	Playing/Running/climbing	Bruise	Playing	School Nurse	Unintentional	Trip	No action necessary	No Others involved	Provided on-site band-aide/bandage/ice	Moderate/first aide/doctor aide required	During recess she fell down and hit her lip
Boy	Grade 2	Recess	Playground	Knee/lower leg/shin	Playing/Running/climbing	Bruise	Running	School Nurse	Unintentional	Bump	No action necessary	Boy Classmate	Provided on-site band-aide/bandage/ice	Moderate/first aide/doctor aide required	During recess he bumped into one of his friends and hit his ankle
Boy	KG2	Recess	Playground	Head/Not Face	Playing/Running/climbing	Bruise	Running	School Nurse	Unintentional	Trip	No action necessary	No Others involved	Provided on-site band-aide/bandage/ice	Moderate/first aide/doctor aide required	While Playing he fell down and hit the back of his head
Boy	Grade 5	Recess	Playground	Wrist/hand/finger	Playing/Running/climbing	Sprain	Playing	School Nurse	Unintentional	Bump	No action necessary	Boy Classmate	Provided on-site band-aide/bandage/ice	Moderate/first aide/doctor aide required	During recess he bumped into one of his friends and bruised his fingers and his forehead
Girl	KG1	Recess	Playground	Thigh/hip	Playing/Running/climbing	Bruise	Running	School Nurse	Unintentional	Trip	No action necessary	No Others involved	Provided on-site band-aide/bandage/ice	Moderate/first aide/doctor aide required	During recess she fell down and hit the lower side of her hip
Girl	Grade 2	Recess	Playground	Knee/lower leg/shin	Playing/Running/climbing	Bruise	Running	School Nurse	Unintentional	Trip	No action necessary	No Others involved	Provided on-site band-aide/bandage/ice	Moderate/first aide/doctor aide required	During recess she fell down and hit her knee
Boy	Grade 4	Recess	Playground	Wrist/hand/finger	Playing/Running/climbing	Cut	Playing	School Nurse	Unintentional	Cut/Scratch	No action necessary	No Others involved	Provided on-site band-aide/bandage/ice	Moderate/first aide/doctor aide required	During recess he scratched his palm after bumpng into a tree
Boy	Grade 1	Recess	Playground	Eye/eyes	Aggressive behaviour by student	Bruise	Punching	School Nurse	Intentional	Hit	Called the parent or guardian	Boy Classmate	Provided on-site band-aide/bandage/ice	Moderate/first aide/doctor aide required	During recess he bruised his eye after a fight with his classmates
Boy	Grade 1	Other	Classroom	Head/Not Face	Collision/fall	bruise	Walking	School Nurse	Unintentional	Bump	No action necessary	No Others involved	Provided on-site band-aide/bandage/ice	Moderate/first aide/doctor aide required	He tripped on the bags and hit the back of his head
Boy	KG2	Recess	Playground	Face/ nose/ears/mouth	Playing/Running/climbing	Bruise	Bending down	School Nurse	Unintentional	Bump	No action necessary	No Others involved	Provided on-site band-aide/bandage/ice	Moderate/first aide/doctor aide required	During recess he bumped his head into a wooden toy whih led to a bruised forehead
Girl	Grade 2	Recess	Playground	Back/backside	Playing/Running/climbing	Bruise	Running	School Nurse	Unintentional	Trip	No action necessary	No Others involved	Provided on-site band-aide/bandage/ice	Moderate/first aide/doctor aide required	During recess she fell down and hit her back
Boy	KG2	Recess	Playground	Face/ nose/ears/mouth	Aggressive behaviour by student	Scrape/scratch	Playing	School Nurse	Intentional	Cut/Scratch	Called the parent or guardian	Boy Classmate	Provided on-site band-aide/bandage/ice	Moderate/first aide/doctor aide required	During recess he was scratched on his cheek by one of his friends
Boy	Grade 4	Recess	Playground	Knee/lower leg/shin	Inattention/distracted	Bruise	Kicking	School Nurse	Unintentional	Bump	No action necessary	Boy Classmate	Provided on-site band-aide/bandage/ice	Moderate/first aide/doctor aide required	During recess he was kicked unintentionally by of his friends on his leg
Girl	Grade 3	Recess	Playground	Face/ nose/ears/mouth	Playing/Running/climbing	Bloody nose	Running	School Nurse	Unintentional	Bump	No action necessary	No Others involved	Provided on-site band-aide/bandage/ice	Moderate/first aide/doctor aide required	While Playing she bumped her nose on the wall which led to a nose bleed
Girl	Grade 2	Recess	Playground	Knee/lower leg/shin	Playing/Running/climbing	Scrape/scratch	Running	School Nurse	Unintentional	Trip	No action necessary	No Others involved	Provided on-site band-aide/bandage/ice	Moderate/first aide/doctor aide required	During recess she scratched her leg with one of the wooden toys
Boy	Grade 3	Recess	Playground	Knee/lower leg/shin	Playing/Running/climbing	Scrape/scratch	Running	School Nurse	Unintentional	Trip	No action necessary	No Others involved	Provided on-site band-aide/bandage/ice	Moderate/first aide/doctor aide required	During recess he fell down and hit his leg
Boy	KG1	Recess	Playground	Thigh/hip	Playing/Running/climbing	Bruise	Running	School Nurse	Unintentional	Trip	No action necessary	No Others involved	Provided on-site band-aide/bandage/ice	Moderate/first aide/doctor aide required	During recess he fell down and bruised his hip
Boy	Grade 2	Other	Hallway	Face/ nose/ears/mouth	Playing/Running/climbing	Bruise	Running	School Nurse	Unintentional	Bump	No action necessary	Boy Classmate	Provided on-site band-aide/bandage/ice	Moderate/first aide/doctor aide required	One of his friends bumped into him unintentionally which led to bruises next to his eye
Boy	Grade 2	Recess	Playground	Face/ nose/ears/mouth	Playing/Running/climbing	Scrape/scratch	Running	School Nurse	Unintentional	Trip	No action necessary	No Others involved	Provided on-site band-aide/bandage/ice	Moderate/first aide/doctor aide required	During recess he fell down and hit his lip
Boy	KG1	Recess	Playground	Face/ nose/ears/mouth	Aggressive behaviour by student	Bruise	Playing	School Nurse	Intentional	Hit	No action necessary	Boy Classmate	Provided on-site band-aide/bandage/ice	Moderate/first aide/doctor aide required	During recess he got hit on the side of his eye by one of his friends
Girl	Grade 4	PE/Sports	Playground	Face/ nose/ears/mouth	Playing/Running/climbing	Bruise	Running	School Nurse	Unintentional	Trip	No action necessary	No Others involved	Provided on-site band-aide/bandage/ice	Moderate/first aide/doctor aide required	During PE she fell down and bruised her eyebrow
Boy	Grade 2	PE/Sports	Playground	Face/ nose/ears/mouth	Playing/Running/climbing	Bruise	Running	School Nurse	Unintentional	Trip	No action necessary	No Others involved	Provided on-site band-aide/bandage/ice	Moderate/first aide/doctor aide required	During recess he fell down and bruised his eyebrow
Girl	Grade 5	PE/Sports	Playground	Face/ nose/ears/mouth	Aggressive behaviour by student	Bruise	Playing	School Nurse	Unclear	Bump	No action necessary	Boy Classmate	Provided on-site band-aide/bandage/ice	Moderate/first aide/doctor aide required	During PE her friend tripped her which led to a bruised forehead
Girl	Grade 2	Recess	Playground	Face/ nose/ears/mouth	Inattention/distracted	Bruise	Running	School Nurse	Unintentional	Bump	No action necessary	Boy Classmate	Provided on-site band-aide/bandage/ice	Moderate/first aide/doctor aide required	During recess her friend bumped into her and bruised her cheek
Boy	Grade 3	Recess	Playground	Back/backside	Aggressive behaviour by student	Bruise	Punching	School Nurse	Intentional	Hit	No action necessary	Boy Classmate	Provided on-site band-aide/bandage/ice	Moderate/first aide/doctor aide required	During recess he got hit on his back after fighting with his friend
Girl	Grade 1	Recess	Playground	Abdomen/ stomach	Aggressive behaviour by student	Bruise	Punching	School Nurse	Unclear	Hit	No action necessary	Boy Classmate	Provided on-site band-aide/bandage/ice	Moderate/first aide/doctor aide required	During recess she got punched on her stomach
Girl	Grade 5	Other	Playground	Thigh/hip	Playing/Running/climbing	Bruise	Walking	School Nurse	Unintentional	Trip	No action necessary	No Others involved	Provided on-site band-aide/bandage/ice	Moderate/first aide/doctor aide required	She tripped while going down the stairs and bruised her thigh and foot
Boy	Grade 2	Recess	Playground	Face/ nose/ears/mouth	Playing/Running/climbing	Bruise	Running	School Nurse	Unintentional	Hit	No action necessary	No Others involved	Provided on-site band-aide/bandage/ice	Moderate/first aide/doctor aide required	During recess he hit the wall and bruised his ear
Boy	KG2	Recess	Playground	Face/ nose/ears/mouth	Aggressive behaviour by student	Bruise	Walking	School Nurse	Intentional	Hit	No action necessary	Boy Classmate	Provided on-site band-aide/bandage/ice	Moderate/first aide/doctor aide required	Duirng recess he was punched by one of his friends on his cheek
Girl	Grade 2	PE/Sports	Playground	Knee/lower leg/shin	Playing/Running/climbing	Bruise	Running	School Nurse	Unintentional	Bump	No action necessary	No Others involved	Provided on-site band-aide/bandage/ice	Moderate/first aide/doctor aide required	During PE she fell down and bruised her knee
Boy	Grade 2	Recess	Playground	Face/ nose/ears/mouth	Playing/Running/climbing	Bruise	Running	School Nurse	Unintentional	kick	No action necessary	Boy Classmate	Provided on-site band-aide/bandage/ice	Moderate/first aide/doctor aide required	While Playing he was kicked unintentionally by one of his friends on his forehead
Boy	Grade 5	Recess	Playground	Knee/lower leg/shin	Playing/Running/climbing	Bruise	Running	School Nurse	Unintentional	Trip	No action necessary	No Others involved	Provided on-site band-aide/bandage/ice	Moderate/first aide/doctor aide required	During recess he fell down and bruised his right knee
Boy	KG1	Recess	Playground	Back/backside	Playing/Running/climbing	Bruise	Climbing	School Nurse	Unintentional	Bump	No action necessary	No Others involved	Provided on-site band-aide/bandage/ice	Moderate/first aide/doctor aide required	During recess he fell of one of the toys ad hurt his back
Girl	KG2	Other	Stairs/ steps	Knee/lower leg/shin	Inattention/distracted	Bruise	Walking	School Nurse	Unintentional	Hit	No action necessary	No Others involved	Provided on-site band-aide/bandage/ice	Moderate/first aide/doctor aide required	She hurt her foot while hitting the edge of the stairs
Boy	Grade 1	Classroom	Classroom	Head/Not Face	Inattention/distracted	Cut	Sitting	School Nurse	UNIntentional	Bump	No action necessary	No Others involved	Provided on-site band-aide/bandage/ice	Moderate/first aide/doctor aide required	In class he hurt the back of his ear while falling on the edge of the chair
Boy	KG1	Recess	Playground	Throat/neck	Aggressive behaviour by student	Bruise	Playing	School Nurse	Intentional	Hit	No action necessary	Boy Classmate	Provided on-site band-aide/bandage/ice	Moderate/first aide/doctor aide required	During recess his friend hit him on his neck
Boy	KG2	Recess	Playground	Abdomen/ stomach	Playing/Running/climbing	Scrape/scratch	Playing	School Nurse	UNIntentional	Cut/Scratch	No action necessary	No Others involved	Provided on-site band-aide/bandage/ice	Moderate/first aide/doctor aide required	While Playing on one of the toys he scratched his stomach
Girl	Grade 2	Recess	Playground	Face/ nose/ears/mouth	Playing/Running/climbing	Bruise	Running	School Nurse	Unintentional	Bump	No action necessary	Girl Classmate	Provided on-site band-aide/bandage/ice	Moderate/first aide/doctor aide required	During recess she bumped her head on her friend's head and bruised her cheek
Boy	KG2	Recess	Playground	Face/ nose/ears/mouth	Playing/Running/climbing	Bloody nose	Running	School Nurse	Unintentional	Trip	No action necessary	No Others involved	Provided on-site band-aide/bandage/ice	Moderate/first aide/doctor aide required	During recess he fell down and hit his forehead and his nose which led to a nosebleed
Boy	KG2	Recess	Playground	Face/ nose/ears/mouth	Playing/Running/climbing	Bruise	Jumping	School Nurse	Unintentional	Bump	No action necessary	Boy Classmate	Provided on-site band-aide/bandage/ice	Moderate/first aide/doctor aide required	During recess he got hit on his cheek unintentionally by his friend while jumping on the trampoline
Boy	KG2	Classroom	Classroom	Face/ nose/ears/mouth	Inattention/distracted	Bruise	Walking	School Nurse	Unintentional	Bump	No action necessary	Boy Classmate	Provided on-site band-aide/bandage/ice	Moderate/first aide/doctor aide required	in class he bumped his forehead on his friend's head
Boy	KG2	Recess	Playground	Face/ nose/ears/mouth	Playing/Running/climbing	Scrape/scratch	Running	School Nurse	Unintentional	Trip	No action necessary	No Others involved	Provided on-site band-aide/bandage/ice	Moderate/first aide/doctor aide required	During recess he fell down while wearing eyeglasses which led to scratches on his eyebrow
Boy	Grade 2	Recess	Playground	Face/ nose/ears/mouth	Playing/Running/climbing	Bruise	Running	School Nurse	Unintentional	Bump	No action necessary	Boy Classmate	Provided on-site band-aide/bandage/ice	Moderate/first aide/doctor aide required	During recess his friend bumped into him and hit his mouth
Boy	KG1	Recess	Monkey Bar	Throat/neck	Playing/Running/climbing	Bruise	Climbing	School Nurse	Unintentional	Bump	No action necessary	No Others involved	Provided on-site band-aide/bandage/ice	Moderate/first aide/doctor aide required	During recess he fell off one of the toys and scratched his neck
Boy	Grade 1	Classroom	Classroom	Face/ nose/ears/mouth	Inattention/distracted	Bruise	Walking	School Nurse	Unintentional	Bump	No action necessary	No Others involved	Provided on-site band-aide/bandage/ice	Moderate/first aide/doctor aide required	He hit his head on the door and bruised his forehead
Girl	Grade 1	PE/Sports	Playground	Face/ nose/ears/mouth	Inattention/distracted	Bloody nose	Running	School Nurse	Unintentional	Trip	No action necessary	No Others involved	Provided on-site band-aide/bandage/ice	Moderate/first aide/doctor aide required	During PE she fell down and hit her nose which led to a nosebleed
Boy	Grade 4	Recess	Playground	Knee/lower leg/shin	Playing/Running/climbing	Bruise	Running	School Nurse	Unintentional	Trip	No action necessary	No Others involved	Provided on-site band-aide/bandage/ice	Moderate/first aide/doctor aide required	During recess he hit his leg on the stairs and bruised it
Boy	Grade 2	Recess	Playground	Face/ nose/ears/mouth	Playing/Running/climbing	Chipped tooth	Running	School Nurse	Unintentional	Trip	No action necessary	No Others involved	Provided on-site band-aide/bandage/ice	Moderate/first aide/doctor aide required	During recess he fell down and hit his nose and broke an upper tooth
Boy	Grade 5	Classroom	Classroom	Face/ nose/ears/mouth	Inattention/distracted	Bruise	Walking	School Nurse	Unintentional	Bump	No action necessary	No Others involved	Provided on-site band-aide/bandage/ice	Moderate/first aide/doctor aide required	During recess he fell on the door knob and hit his forehead
Boy	Grade 5	Recess	Playground	Face/ nose/ears/mouth	Playing/Running/climbing	Bruise	Running	School Nurse	unintentional	Hit	No action necessary	No Others involved	Provided on-site band-aide/bandage/ice	Moderate/first aide/doctor aide required	During recess he bumped his head on the wall
Boy	Grade 2	Recess	Playground	Head/Not Face	Playing/Running/climbing	Bruise	Running	School Nurse	Unintentional	Trip	No action necessary	No Others involved	Provided on-site band-aide/bandage/ice	Moderate/first aide/doctor aide required	While Playing he fell down and hit the side of his head
Girl	KG2	Recess	Playground	Wrist/hand/finger	Playing/Running/climbing	Bruise	Running	School Nurse	Unintentional	Hit	No action necessary	Boy Classmate	Provided on-site band-aide/bandage/ice	Moderate/first aide/doctor aide required	During recess she got hit on her hand by one of her friends while Playing on the toys
Boy	KG2	Recess	Playground	Face/ nose/ears/mouth	Playing/Running/climbing	Bruise	Running	School Nurse	Unintentional	Trip	No action necessary	No Others involved	Provided on-site band-aide/bandage/ice	Moderate/first aide/doctor aide required	While Running in recess he fell down and hit his forehead
Boy	Grade 7	PE/Sports	Sports area	Forearm/elbow	Playing/Running/climbing	Fracture	Running	School Nurse	Unintentional	Bump	Called the school Emergency Vehicle	No Others involved	Student sent to Emergency facility	Very serious/ambulance	While Running he fell down on his elbow
Boy	Grade 6	Recess	Playground	Abdomen/ stomach	Fight, aggression, roughness between students	Bump/hit	Playing	School Nurse	Intentional	Hit	No action necessary	Boy Classmate	Student allowed to return to class	Minor/no follow up required	His friend hit him
Boy	Grade 7	PE/Sports	Sports area	Wrist/hand/finger	Inattention/distracted	Bump/hit	Playing	School Nurse	Unintentional	Bump	Called the school Emergency Vehicle	No Others involved	Student sent to Emergency facility	Moderate/first aide/doctor aide required	In the sports share the ball smashed his hand resulting in a broken finger
Girl	Grade 11	Recess	Playground	Knee/lower leg/shin	Aggressive behaviour by student	Bump/hit	Standing	School Nurse	Intentional	Hit	Called the school Emergency Vehicle	Boy Classmate	Student sent to Emergency facility	Moderate/first aide/doctor aide required	Her friend hit her knee while messing around which caused a big trauma
Boy	Grade 7	Recess	Playground	Ankle/foot/toe	Inattention/distracted	Bump/hit	Playing	School Nurse	Unintentional	Bump	Called the school Emergency Vehicle	No Others involved	Student sent to Emergency facility	Moderate/first aide/doctor aide required	While Running he fell down on his ankle
Boy	Grade 7	Recess	Playground	Face/ nose/ears/mouth	Fight, aggression, roughness between students	Bump/hit	Walking	School Nurse	Intentional	Hit	No action necessary	Boy Classmate	Student allowed to return to class	Minor/no follow up required	His friend hit him
Boy	Grade 10	Classroom	Classroom	Back/backside	Relating poorly with classmates	Bump/hit	Playing	School Nurse	Unintentional	Bump	Called the school Emergency Vehicle	Boy Classmate	Student sent to Doctor	Moderate/first aide/doctor aide required	While joking with his companion he rammed his back against the edge of the wall
Boy	KG1	Recess	Playground	Face/ nose/ears/mouth	Playing/Running/climbing	Bruise	Running	School Nurse	Unintentional	Trip	No action necessary	No Others involved	Provided on-site band-aide/bandage/ice	Moderate/first aide/doctor aide required	During recess he bumped into toys and hit his ear
Girl	Grade 4	Recess	Sports area	Ankle/foot/toe	Playing/Running/climbing	Sprain	Running	School Nurse	Unintentional	Trip	No action necessary	No Others involved	Provided on-site band-aide/bandage/ice	Moderate/first aide/doctor aide required	twisted right ankle while Running
Boy	Grade 8	Recess	Sports area	Private Part	Playing/Running/climbing	Bruise	Standing	School Nurse	Unintentional	Object Thrown	No action necessary	No Others involved	Provided on-site band-aide/bandage/ice	Moderate/first aide/doctor aide required	Hit with ball on genital area during basketball
Boy	Grade 6	Recess	Playground	Head/Not Face	Playing/Running/climbing	Bump/hit	Playing	School Nurse	Unintentional	Bump	No action necessary	Boy Classmate	Provided on-site band-aide/bandage/ice	Moderate/first aide/doctor aide required	Rightsided head bump (against wall) following a fall
Boy	Grade 6	Recess	Sports area	Head/Not Face	Playing/Running/climbing	Bump/hit	Jumping	School Nurse	Unintentional	Trip	No action necessary	No Others involved	Provided on-site band-aide/bandage/ice	Moderate/first aide/doctor aide required	Bumped head left side while Playing football.
Girl	Grade 9	Recess	Playground	Face/ nose/ears/mouth	Inattention/distracted	Bump/hit	Talking	School Nurse	Unintentional	Hit	No action necessary	Unknown	Provided on-site band-aide/bandage/ice	Moderate/first aide/doctor aide required	Hit on face prticularly left eye with a ball.
Boy	Grade 7	Recess	Playground	Wrist/hand/finger	Fight, aggression, roughness between students	Bruise	Playing	School Nurse	Intentional	Rudeness	No action necessary	Boy Classmate	Provided on-site band-aide/bandage/ice	Moderate/first aide/doctor aide required	Right wrist bruise while Playing
Girl	Grade 4	Classroom	Classroom	Face/ nose/ears/mouth	Inattention/distracted	Bump/hit	Getting up	School Nurse	Unintentional	Bump	No action necessary	No Others involved	Provided on-site band-aide/bandage/ice	Moderate/first aide/doctor aide required	Bumped near left eye against chair
Boy	Grade 4	Recess	Playground	Head/Not Face	Collision/fall	Bruise	Running	School Nurse	Unintentional	Trip	Called the parent or guardian	No Others involved	Provided on-site band-aide/bandage/ice	Moderate/first aide/doctor aide required	left temporal head side bruise and abrasion
Boy	Grade 8	Classroom	Classroom	Face/ nose/ears/mouth	Fight, aggression, roughness between students	Cut		School Nurse	Intentional	Punch/poke	No action necessary	Boy Classmate	Provided on-site band-aide/bandage/ice	Moderate/first aide/doctor aide required	following a misunderstanding among 2, one student had a shallow cut in left ear lobe repaired with steristrip. This was referred to the principal.
Girl	Grade 4	Recess	Playground	Face/ nose/ears/mouth	Inattention/distracted	Bruise	Getting up	School Nurse	Unintentional	Bump	No action necessary	Girl Classmate	Provided on-site band-aide/bandage/ice	Moderate/first aide/doctor aide required	kicked accidentally by a friend on nose during recess
Girl	Grade 5	Recess	Playground	Head/Not Face	Playing/Running/climbing	Bruise	Playing	School Nurse	Unintentional	Object Thrown	No action necessary	Boy Classmate	Provided on-site band-aide/bandage/ice	Moderate/first aide/doctor aide required	Hit with a ball on left cheek
Girl	Grade 4	Recess	Playground	Face/ nose/ears/mouth	Playing/Running/climbing	Bruise	Playing	School Nurse	Unintentional	Object Thrown	No action necessary	Boy Classmate	Provided on-site band-aide/bandage/ice	Moderate/first aide/doctor aide required	Hit with a ball on left forehead side
Boy	Grade 6	Classroom	Classroom	Eye/eyes	Inattention/distracted	Bump/hit	Standing	School Nurse	Unintentional	Hit	No action necessary	Boy Classmate	Provided on-site band-aide/bandage/ice	Moderate/first aide/doctor aide required	Hit accidentally with his friend's elbow on left eye
Girl	Grade 4	Recess	Playground	Face/ nose/ears/mouth	Playing/Running/climbing	Bump/hit	Playing	School Nurse	Unintentional	Hit	No action necessary	Girl Classmate	Provided on-site band-aide/bandage/ice	Moderate/first aide/doctor aide required	Hit on left face side with a ball
Boy	Grade 6	Classroom	Sports area	Head/Not Face	Playing/Running/climbing	Bruise	Jumping	School Nurse	Unintentional	Hit	No action necessary	No Others involved	Provided on-site band-aide/bandage/ice	Moderate/first aide/doctor aide required	Fell on back of head. Ice pack applied. To watch
Boy	Grade 8	Classroom	Classroom	Knee/lower leg/shin	Inattention/distracted	Bruise	Running	School Nurse	Unintentional	Trip	Called the parent or guardian	No Others involved	Student sent to Doctor	Moderate/first aide/doctor aide required	Tripped in class. Right knee bruise checked by the school Dr.
Girl	Grade 9	PE/Sports	Sports area	Thigh/hip	Playing/Running/climbing	Bruise	Running	School Nurse	Unintentional	Hit	Called the parent or guardian	No Others involved	Parent or guardian notified	Moderate/first aide/doctor aide required	bruised anterior right hip bone . Sent for Xrays
Girl	Grade 4	Recess	Playground	Face/ nose/ears/mouth	Playing/Running/climbing	Bruise	Playing	School Nurse	Unintentional	Hit	No action necessary	No Others involved	Provided on-site band-aide/bandage/ice	Moderate/first aide/doctor aide required	Hit with ball on left face side
Boy	Grade 4	Recess	Playground	Private Part	Playing/Running/climbing	Bruise	Playing	School Nurse	Unintentional	Hit	Called the parent or guardian	No Others involved	Provided on-site band-aide/bandage/ice	Moderate/first aide/doctor aide required	Hit with ball on genital area. Notified parents. Needs follow-up
Boy	Grade 4	Recess	Playground	Wrist/hand/finger	Playing/Running/climbing	Fracture	Playing	School Nurse	Unintentional	Trip	Called the parent or guardian	No Others involved	Parent or guardian notified	Moderate/first aide/doctor aide required	Left wrist swelling and pain while Playing football. Sent for Xrays
Girl	Grade 4	Recess	Playground	Face/ nose/ears/mouth	Playing/Running/climbing	Bruise	Running	School Nurse	Unintentional	Bump	No action necessary	Girl Classmate	Provided on-site band-aide/bandage/ice	Moderate/first aide/doctor aide required	Bumped into a friend
Girl	Grade 4	Recess	Playground	Face/ nose/ears/mouth	Playing/Running/climbing	Bloody nose	Running	School Nurse	Unintentional	Bump	No action necessary	Girl Classmate	Provided on-site band-aide/bandage/ice	Moderate/first aide/doctor aide required	Bumped into a friend.
Boy	Grade 4	Recess	Playground	Teeth/lips	Fight, aggression, roughness between students	Blister	Throwing	School Nurse	Intentional	Fighting	No action necessary	Boy Classmate	Provided on-site band-aide/bandage/ice	Moderate/first aide/doctor aide required	Hit on lower lip by a friend with a plastic bottle. Bleeding and bruise
Boy	Grade 3	Recess	Playground	Face/ nose/ears/mouth	Playing/Running/climbing	Bleeding	Running	School Nurse	Unintentional	Trip	Called the parent or guardian	No Others involved	Stopped bleeding	Moderate/first aide/doctor aide required	the student was Running during recess, he tripped and fell on his nose. Swollen + mild bleeding. The parents refuse to send him for xray.
Boy	Grade 3	Recess	Playground	Wrist/hand/finger	Playing/Running/climbing	Bleeding	Running	School Nurse	Unintentional	Hit	Called the parent or guardian	No Others involved	Provided on-site band-aide/bandage/ice	Moderate/first aide/doctor aide required	the student was racing with his friends he hit the wall with his left hand . Pain in his wrist . Not swallen and not bruised.
Boy	Grade 2	Other	Monkey Bar	Wrist/hand/finger	Playing/Running/climbing	Fracture	Climbing	School Nurse	Unclear	Rudeness	Called the parent or guardian	Boy Classmate	Student sent to Emergency facility	Moderate/first aide/doctor aide required	the student fell from the monkey bar and hit the floor with his left arm; displaced fracture of the wrist. Sent to the hospital .
Boy	Grade 4	Recess	Playground	Eye/eyes	Playing/Running/climbing	Cut	Running	School Nurse	Unintentional	Cut/Scratch	Called the parent or guardian	No Others involved	Student sent to Doctor	Moderate/first aide/doctor aide required	Tripped while Running. Large cut in the upper eyelid due to broken eyeglasses. Taken to hospital for stitches.
Boy	Grade 6	Recess	Classroom	Back/backside	Fight, aggression, roughness between students	Bruise	Playing	School Nurse	Intentional	Hit	Called the parent or guardian	Girl Classmate	Student sent to Doctor	Moderate/first aide/doctor aide required	Was pushed by a classmate bumped into the desk lost balance and hit the floor on
Boy	Grade 5	Recess	Playground	Head/Not Face	Playing/Running/climbing	Bruise	Running	School Nurse	Unintentional	Trip	No action necessary	No Others involved	Provided on-site band-aide/bandage/ice	Moderate/first aide/doctor aide required	Fell on back of head
Boy	Grade 4	Recess	Playground	Wrist/hand/finger	Playing/Running/climbing	Sprain	Running	School Nurse	Unintentional	Trip	Called the parent or guardian	No Others involved	Provided on-site band-aide/bandage/ice	Moderate/first aide/doctor aide required	Left wrist pain following a fall Needed an Xray
Boy	Grade 4	Recess	Classroom	Face/ nose/ears/mouth	Inattention/distracted	Bloody nose	Punching	School Nurse	Unintentional	Punch/poke	No action necessary	No Others involved	Stopped bleeding	Moderate/first aide/doctor aide required	Nose bleeding following an accidental punch on nose
Girl	Grade 5	Classroom	Classroom	Face/ nose/ears/mouth	Collision/fall	Bump/hit	Swinging	School Nurse	Unintentional	Shove	No action necessary	No Others involved	Provided on-site band-aide/bandage/ice	Moderate/first aide/doctor aide required	Bumped right ear against desk while swinging on the chair
Boy	Grade 4	Recess	Playground	Back/backside	Playing/Running/climbing	Bruise	Running	School Nurse	Unintentional	Trip	Called the parent or guardian	No Others involved	Student sent home	Moderate/first aide/doctor aide required	Low centered backache following a fall. Applied ice packs and sent to rest at home. Follow up needed
Boy	Grade 4	Other	Bathroom	Head/Not Face	Inattention/distracted	Cut	Running	School Nurse	Unintentional	Trip	Called the parent or guardian	No Others involved	Student sent to Emergency facility	Moderate/first aide/doctor aide required	Tripped wit shoe laces while Running to the bathroom and bumped head against the wall edge. Right sided scalp cut needed stitches.
Girl	Grade 4	Other	Stairs/ steps	Chest/Ribs	Inattention/distracted	Bruise	Jumping	School Nurse	Unintentional	Bump	No action necessary	No Others involved	Student sent to Doctor	Moderate/first aide/doctor aide required	Bumped sternum into the stage wooden edge. Pain and dyspnea.Referred to school doctor. Required ice packs and Arnican.Follow up was needed.
Boy	Grade 8	Recess	Sports area	Ankle/foot/toe	Collision/fall	Sprain	Running	School Nurse	Unintentional	Trip	Called the school Emergency Vehicle	No Others involved	Student sent to Doctor	Moderate/first aide/doctor aide required	Twisted right ankle while Playing basketball. Applied ice packsSent for xrays.
Boy	Grade 5	Classroom	Classroom	Eye/eyes	Inattention/distracted	Punch/punched	Sitting	School Nurse	Unintentional	Hit	No action necessary	Boy Classmate	Provided on-site band-aide/bandage/ice	Moderate/first aide/doctor aide required	Punched accidentally on right eye Ice pack
Girl	Grade 5	Recess	Playground	Head/Not Face	Playing/Running/climbing	Bump/hit	Running	School Nurse	Unintentional	Bump	No action necessary	No Others involved	Provided on-site band-aide/bandage/ice	Moderate/first aide/doctor aide required	Fell on back of head. Ice pack
Girl	Grade 4	Classroom	Classroom	Eye/eyes	Inattention/distracted	Punch/punched	Sitting	School Nurse	Unintentional	Hit	No action necessary	Boy Classmate	Provided on-site band-aide/bandage/ice	Moderate/first aide/doctor aide required	Hit on left eye with afriend elbow. Ice packs applied
Boy	Grade 4	PE/Sports	Sports area	Face/ nose/ears/mouth	Playing/Running/climbing	Bruise	Playing	School Nurse	Unintentional	Hit	No action necessary	Boy Classmate	Provided on-site band-aide/bandage/ice	Moderate/first aide/doctor aide required	hit with the ball on left face side duringPE
Boy	Grade 5	Classroom	Classroom	Head/Not Face	Playing/Running/climbing	Bump/hit	Playing	School Nurse	Unintentional	Bump	No action necessary	No Others involved	Provided on-site band-aide/bandage/ice	Moderate/first aide/doctor aide required	bumped back of head after falling.
Boy	Grade 4	Classroom	Classroom	Eye/eyes	Inattention/distracted	Bruise	Standing	School Nurse	Unintentional	Hit	No action necessary	Girl Classmate	Provided on-site band-aide/bandage/ice	Moderate/first aide/doctor aide required	hit on right eye accidentally.
Girl	Grade 6	Recess	Playground	Head/Not Face	Inattention/distracted	Bump/hit	Running	School Nurse	Unintentional	Hit	No action necessary	Girl Classmate	Provided on-site band-aide/bandage/ice	Moderate/first aide/doctor aide required	Hit on head with a ball. Ice pack.
Girl	Grade 5	Classroom	Classroom	Eye/eyes	Inattention/distracted	Scrape/scratch	Playing	School Nurse	Unintentional	Cut/Scratch	Called the parent or guardian	No Others involved	Parent or guardian notified	Moderate/first aide/doctor aide required	Introduced accidentally the pencil in her right eye. Ice pack sent to guardian then to ophtalmologist.
Girl	Grade 5	Recess	Playground	Head/Not Face	Inattention/distracted	Bump/hit	Playing	School Nurse	Unintentional	Bump	No action necessary	No Others involved	Provided on-site band-aide/bandage/ice	Minor/no follow up required	Bumped forehead. Ice pack applied
Boy	Grade 6	Recess	Playground	Throat/neck	Playing/Running/climbing	Bump/hit	Playing	School Nurse	Unintentional	Hit	No action necessary	Boy Classmate	Provided on-site band-aide/bandage/ice	Minor/no follow up required	Hit with ball on neck.
Boy	Grade 4	Recess	Playground	Eye/eyes	Playing/Running/climbing	Bump/hit	Playing	School Nurse	Unintentional	Hit	Called the parent or guardian	Boy Classmate	Provided on-site band-aide/bandage/ice	Minor/no follow up required	Hit with ball on right eye. Abrasion due to glasses. Antiseptics and ice pack. Parents were informe.
Boy	Grade 4	Classroom	Classroom	Eye/eyes	Inattention/distracted	Bruise	Sitting	School Nurse	Unintentional	Hit	No action necessary	Boy Classmate	Provided on-site band-aide/bandage/ice	Minor/no follow up required	hit on right eye accidentally.
Girl	Grade 5	Recess	Playground	Face/ nose/ears/mouth	Playing/Running/climbing	Bruise	Playing	School Nurse	Unintentional	Hit	No action necessary	Girl Classmate	Provided on-site band-aide/bandage/ice	Minor/no follow up required	Hit with ball on nose and mouth
Girl	Grade 5	Recess	Playground	Eye/eyes	Playing/Running/climbing	Bump/hit	Playing	School Nurse	Unintentional	Bump	No action necessary	Girl Classmate	Provided on-site band-aide/bandage/ice	Moderate/first aide/doctor aide required	Bumped right eye. Ice pack
Boy	Grade 4	Recess	Sports area	Eye/eyes	Playing/Running/climbing	Bump/hit	Playing	School Nurse	Unintentional	Hit	No action necessary	Boy Classmate	Provided on-site band-aide/bandage/ice	Minor/no follow up required	Hit with ball on nose.Ice pack
Boy	Grade 4	Recess	Playground	Head/Not Face	Playing/Running/climbing	Bump/hit	Playing	School Nurse	Unintentional	Hit	No action necessary	Boy Classmate	Provided on-site band-aide/bandage/ice	Minor/no follow up required	Hit with ball on head
Girl	Grade 4	Other	Hallway	Face/ nose/ears/mouth	Collision/fall	Cut	Running	School Nurse	Unintentional	Trip	Called the parent or guardian	No Others involved	Student sent to Doctor	Moderate/first aide/doctor aide required	Right eyebrow cut following a fall. Sent to hospital for stitches.
Boy	Grade 4	Recess	Playground	Eye/eyes	Playing/Running/climbing	Bruise	Playing	School Nurse	Unintentional	Hit	No action necessary	Boy Classmate	Provided on-site band-aide/bandage/ice	Minor/no follow up required	Hit with ball on left eye
Boy	Grade 7	Recess	Playground	Head/Not Face	Aggressive behaviour by student	Bruise	Playing	School Nurse	Intentional	Hit	No action necessary	Boy Classmate	Provided on-site band-aide/bandage/ice	Minor/no follow up required	A classmate hit him on his head with a plastic water bottle.
Girl	Grade 5	Recess	Sports area	Face/ nose/ears/mouth	Playing/Running/climbing	Bump/hit	Playing	School Nurse	Unintentional	Hit	Called the school Emergency Vehicle	Boy Classmate	Provided on-site band-aide/bandage/ice	Moderate/first aide/doctor aide required	Hit with ball on left face side during basketball play. An ice pack was applied
Boy	Grade 5	Recess	Sports area	Face/ nose/ears/mouth	Playing/Running/climbing	Bump/hit	Playing	School Nurse	Unintentional	Hit	Called the school Emergency Vehicle	Boy Classmate	Provided on-site band-aide/bandage/ice	Moderate/first aide/doctor aide required	Hit with ball on mouth. Seen with a little bleeding . Washed with cold water. Ice pack.
Boy	Grade 4	Recess	Playground	Head/Not Face	Playing/Running/climbing	Bump/hit	Playing	School Nurse	Unintentional	Hit	Called the school Emergency Vehicle	Boy Classmate	Provided on-site band-aide/bandage/ice	Moderate/first aide/doctor aide required	Hit with ball on back of head. Ice pack
Boy	Grade 4	Recess	Playground	Eye/eyes	Playing/Running/climbing	Bump/hit	Playing	School Nurse	Unintentional	Hit	Called the school Emergency Vehicle	Boy Classmate	Provided on-site band-aide/bandage/ice	Moderate/first aide/doctor aide required	Punched accidentally with elbow on left eye. Ice pack. Eye check
Boy	Grade 4	Recess	Playground	Eye/eyes	Playing/Running/climbing	Bump/hit	Playing	School Nurse	Unintentional	Hit	Called the school Emergency Vehicle	Boy Classmate	Provided on-site band-aide/bandage/ice	Minor/no follow up required	Hit with ball on left eye. Ice pack.
Girl	Grade 4	Other	Stairs/ steps	Face/ nose/ears/mouth	Playing/Running/climbing	Bump/hit	Running	School Nurse	Unintentional	Hit	No action necessary	Boy Classmate	Provided on-site band-aide/bandage/ice	Minor/no follow up required	Bumped into a friend. Ice pack
Boy	Grade 4	Recess	Stairs/ steps	Eye/eyes	Inattention/distracted	Bump/hit	Jumping	School Nurse	Unintentional	Bump	No action necessary	Boy Classmate	Provided on-site band-aide/bandage/ice	Minor/no follow up required	Hit on right eye. Ice pack.
Girl	Grade 4	PE/Sports	Sports area	Face/ nose/ears/mouth	Playing/Running/climbing	Bump/hit	Throwing	School Nurse	Unintentional	Hit	No action necessary	Boy Classmate	Provided on-site band-aide/bandage/ice	Minor/no follow up required	Hit on face with ball. Ice pack
Boy	Grade 4	Classroom	Classroom	Face/ nose/ears/mouth	Inattention/distracted	Bump/hit	Getting up	School Nurse	Unintentional	Bump	No action necessary	No Others involved	Provided on-site band-aide/bandage/ice	Minor/no follow up required	Bumped chin against desk.
Boy	Grade 4	Recess	Playground	Face/ nose/ears/mouth		Bump/hit	Running	School Nurse	Unintentional	Trip	Called the school Emergency Vehicle	No Others involved	Stopped bleeding	Moderate/first aide/doctor aide required	Bumped lower lip while Running. Bleeding from the inner side. Compressed gauze.
Girl	Grade 5	Recess	Playground	Eye/eyes	Inattention/distracted	Bump/hit	Throwing	School Nurse	Unintentional	Hit	No action necessary	Girl Classmate	Provided on-site band-aide/bandage/ice	Moderate/first aide/doctor aide required	Hit on left eye with Badmington shuttlecock
Girl	Grade 4	Recess	Playground	Eye/eyes	Inattention/distracted	Bump/hit	Throwing	School Nurse	Unintentional	Hit	No action necessary	Girl Classmate	Provided on-site band-aide/bandage/ice	Moderate/first aide/doctor aide required	Hit on left eye with Badmington shuttlecock
Boy	Grade 4	PE/Sports	Sports area	Face/ nose/ears/mouth	Inattention/distracted	Bruise	Throwing	School Nurse	Unintentional	Hit	No action necessary	Girl Classmate	Provided on-site band-aide/bandage/ice	Moderate/first aide/doctor aide required	Hit on nose with ball
Boy	Grade 4	Recess	Playground	Face/ nose/ears/mouth	Inattention/distracted	Bruise	Playing	School Nurse	Unintentional	Hit	No action necessary	Boy Classmate	Provided on-site band-aide/bandage/ice	Moderate/first aide/doctor aide required	Hit on nose with ball. Ice pack .
Boy	Grade 5	Recess	Stairs/ steps	Head/Not Face	Rush, stress, impatience	Bruise	Running	School Nurse	Unintentional	Bump	No action necessary	No Others involved	Provided on-site band-aide/bandage/ice	Minor/no follow up required	Bumped head right side while rushing to the stairs.
Boy	Grade 4	Recess	Playground	Eye/eyes	Inattention/distracted	Bump/hit	Playing	School Nurse	Unintentional	Hit	No action necessary	Boy Classmate	Provided on-site band-aide/bandage/ice	Minor/no follow up required	Hit with ball on left eye. Ice pack. Refresh tears. Eye exam. Done
Girl	Grade 4	Recess	Playground	Face/ nose/ears/mouth	Inattention/distracted	Bump/hit	Playing	School Nurse	Unintentional	Hit	No action necessary	Girl Classmate	Provided on-site band-aide/bandage/ice	Minor/no follow up required	Hit with ball on left ear. Ice pack
Girl	Grade 4	Recess	Playground	Face/ nose/ears/mouth	Playing/Running/climbing	Bump/hit	Playing	School Nurse	Unintentional	Hit	No action necessary	Boy Classmate	Provided on-site band-aide/bandage/ice	Minor/no follow up required	Hit with ball on forehead
Boy	Grade 4	Recess	Playground	Face/ nose/ears/mouth	Playing/Running/climbing	Bump/hit	Playing	School Nurse	Unintentional	Hit	No action necessary	Boy Classmate	Provided on-site band-aide/bandage/ice	Minor/no follow up required	Hit with ball on right ear
Boy	Grade 5	Recess	Playground	Eye/eyes	Playing/Running/climbing	Bump/hit	Playing	School Nurse	Unintentional	Hit	No action necessary	Boy Classmate	Provided on-site band-aide/bandage/ice	Minor/no follow up required	Hit with ball on right eye. Ice pack. Eye check done.
Boy	Grade 7	Classroom	Classroom	Eye/eyes	Aggressive behaviour by student	Bump/hit	Standing	School Nurse	Intentional	Hit	No action necessary	Boy Classmate	Provided on-site band-aide/bandage/ice	Minor/no follow up required	Hit on right eye. Ice pack.
Boy	Grade 7	Classroom	Classroom	Eye/eyes	Aggressive behaviour by student	Bump/hit	Jumping	School Nurse	Intentional	Hit	No action necessary	Boy Classmate	Provided on-site band-aide/bandage/ice	Minor/no follow up required	Punched on right eye during break. Ice pack. Arnican gel applied on eyebrow
Girl	Grade 4	PE/Sports	Sports area	Face/ nose/ears/mouth	Playing/Running/climbing	Bruise	Running	School Nurse	Unintentional	Hit	No action necessary	Boy Classmate	Provided on-site band-aide/bandage/ice	Minor/no follow up required	Hit on nose during PE. Ice pack
Girl	Grade 5	Recess	Playground	Head/Not Face	Playing/Running/climbing	Bump/hit	Playing	School Nurse	Unintentional	Hit	No action necessary	Boy Classmate	Provided on-site band-aide/bandage/ice	Minor/no follow up required	Hit with ball on head. Ice pack
Girl	Grade 4	Recess	Playground	Face/ nose/ears/mouth	Playing/Running/climbing	Bump/hit	Playing	School Nurse	Unintentional	Hit	No action necessary	Boy Classmate	Provided on-site band-aide/bandage/ice	Minor/no follow up required	Hit with ball oon forehead. Ice pack
Girl	Grade 1	Recess	Playground	Face/ nose/ears/mouth	Playing/Running/climbing	Bump/hit	Jumping	School Nurse	Unintentional	Bump	Called the parent or guardian	No Others involved	Provided on-site band-aide/bandage/ice	Minor/no follow up required	Bumped left eyebrow while jumping. Ice pack on lump. Arnican gel Parents informed
Boy	Grade 4	Classroom	Classroom	Face/ nose/ears/mouth	Inattention/distracted	Bruise	Bending down	School Nurse	Unintentional	Bump	No action necessary	No Others involved	Provided on-site band-aide/bandage/ice	Minor/no follow up required	Bumped nose while raising his head. Abrasion due to eyeglasses and bruise.
Boy	Grade 9	Recess	Sports area	Face/ nose/ears/mouth	Playing/Running/climbing	Bump/hit	Playing	School Nurse	Unintentional	Hit	No action necessary	Boy Classmate	Provided on-site band-aide/bandage/ice	Minor/no follow up required	Hit on nose during basketball
Girl	Grade 5	Classroom	Classroom	Head/Not Face	Inattention/distracted	Bruise	Getting up	School Nurse	Unintentional	Bump	No action necessary	No Others involved	Provided on-site band-aide/bandage/ice	Minor/no follow up required	Bumped forehead against desk.
Boy	Grade 5	Recess	Playground	Eye/eyes	Playing/Running/climbing	Bump/hit	Playing	School Nurse	Unintentional	Hit	No action necessary	No Others involved	Provided on-site band-aide/bandage/ice	Minor/no follow up required	Hit with ball on left eye. Ice pack. Eyecheck normal
Boy	Grade 5	Recess	Playground	Eye/eyes	Playing/Running/climbing	Internal injury	Playing	School Nurse	Unintentional	Hit	No action necessary	Boy Classmate	Provided on-site band-aide/bandage/ice	Minor/no follow up required	Hit with a racket on right eyebrow and eye. Ice pack and eyecheck
Girl	Grade 4	Other	Stairs/ steps	Head/Not Face	Rush, stress, impatience	Bump/hit	Running	School Nurse	Unintentional	Bump	No action necessary	No Others involved	Provided on-site band-aide/bandage/ice	Minor/no follow up required	Bumped right forehead side against wall. Ice pack
Girl	Grade 4	Recess	Playground	Teeth/lips	Inattention/distracted	Bump/hit	Playing	School Nurse	Unintentional	Bump	No action necessary	No Others involved	Provided on-site band-aide/bandage/ice	Minor/no follow up required	Hit her mouth with the racket. Ice pack
Girl	Grade 2	Recess	Playground	Teeth/lips	Inattention/distracted	Chipped tooth	Playing	School Nurse	Unintentional	Trip	Called the parent or guardian	No Others involved	Student sent to Doctor	Moderate/first aide/doctor aide required	Slipped and broke her frontal upper tooth. Sent to school doctor.
Girl	Grade 6	Classroom	Classroom	Face/ nose/ears/mouth	Aggressive behaviour by student	Bruise	Playing	School Nurse	Intentional	Hit	No action necessary	No Others involved	Provided on-site band-aide/bandage/ice	Moderate/first aide/doctor aide required	Hit on forehead with the ruler. Ice pack.
Boy	Grade 4	Classroom	Classroom	Eye/eyes	Inattention/distracted	Bruise	Throwing	School Nurse	Unintentional	Hit	No action necessary	Boy Classmate	Provided on-site band-aide/bandage/ice	Moderate/first aide/doctor aide required	Hit on right eye with the penbox
Boy	Grade 4	Recess	Playground	Face/ nose/ears/mouth	Inattention/distracted	Bump/hit	Playing	School Nurse	Unintentional	Hit	No action necessary	Boy Classmate	Provided on-site band-aide/bandage/ice	Moderate/first aide/doctor aide required	Hit on mouth with ball
Boy	Grade 5	Recess	Playground	Face/ nose/ears/mouth	Playing/Running/climbing	Bump/hit	Playing	School Nurse	Unintentional	Bump	No action necessary	No Others involved	Provided on-site band-aide/bandage/ice	Minor/no follow up required	Bumped forehead against stairs.
Girl	Grade 9	Recess	Playground	Face/ nose/ears/mouth	Inattention/distracted	Bump/hit	Getting up	School Nurse	Unclear	Bump	No action necessary	No Others involved	Provided on-site band-aide/bandage/ice	Minor/no follow up required	Bumped forehead against wall.
Girl	Grade 5	Recess	Playground	Face/ nose/ears/mouth	Inattention/distracted	Bump/hit	Playing	School Nurse	Unclear	Bump	No action necessary	Girl Classmate	Provided on-site band-aide/bandage/ice	Minor/no follow up required	Bumped nose against friend's head. Ice pack.
Boy	Grade 4	Other	Playground	Face/ nose/ears/mouth	Inattention/distracted	Bump/hit	Playing	School Nurse	Unintentional	Bump	No action necessary	No Others involved	Provided on-site band-aide/bandage/ice	Moderate/first aide/doctor aide required	Bumped forehead against wall while Running. Ice pack.
Boy	Grade 4	Recess	Sports area	Face/ nose/ears/mouth	Playing/Running/climbing	Bump/hit	Playing	School Nurse	Unintentional	Bump	No action necessary	Boy Classmate	Provided on-site band-aide/bandage/ice	Moderate/first aide/doctor aide required	Hit on nose with ball. Nose bleeding. Pinched both for 10mn.
Boy	Grade 4	Recess	Playground	Face/ nose/ears/mouth	Playing/Running/climbing	Bump/hit	Playing	School Nurse	Unintentional	Bump	No action necessary	Boy Classmate	Provided on-site band-aide/bandage/ice	Moderate/first aide/doctor aide required	Hit on nose with ball.
Boy	Grade 9	Recess	Sports area	Face/ nose/ears/mouth	Playing/Running/climbing	Bump/hit	Playing	School Nurse	Unintentional	Bump	No action necessary	Boy Classmate	Provided on-site band-aide/bandage/ice	Moderate/first aide/doctor aide required	Hit with a ball on nose.
Boy	Grade 5	Recess	Sports area	Face/ nose/ears/mouth	Playing/Running/climbing	Bump/hit	Playing	School Nurse	Unintentional	Hit	No action necessary	Boy Classmate	Stopped bleeding	Moderate/first aide/doctor aide required	Hit with a ball on nose. Bleeding
Girl	Grade 6	PE/Sports	Sports area	Face/ nose/ears/mouth	Playing/Running/climbing	Bump/hit	Playing	School Nurse	Unintentional	Hit	No action necessary	Girl Classmate	Provided on-site band-aide/bandage/ice	Moderate/first aide/doctor aide required	Hit with ball on nose.
Boy	Grade 4	Classroom	Classroom	Head/Not Face	Collision/fall	Bump/hit	Sitting	School Nurse	Unintentional	Bump	No action necessary	No Others involved	Provided on-site band-aide/bandage/ice	Minor/no follow up required	Bumped back of head .
Boy	Grade 4	Classroom	Classroom	Face/ nose/ears/mouth	Playing/Running/climbing	Bump/hit	Playing	School Nurse	Unintentional	Hit	No action necessary	Boy Classmate	Provided on-site band-aide/bandage/ice	Moderate/first aide/doctor aide required	Hit on nose.
Girl	Grade 4	Other	Playground	Eye/eyes	Aggressive behaviour by student	Punch/punched	Punching	School Nurse	Intentional	Punch/poke	No action necessary	Boy Classmate	Provided on-site band-aide/bandage/ice	Moderate/first aide/doctor aide required	Punched on left eye.
Girl	Grade 4	Recess	Playground	Face/ nose/ears/mouth	Playing/Running/climbing	Bump/hit	Playing	School Nurse	Unintentional	Hit	No action necessary	Girl Classmate	Provided on-site band-aide/bandage/ice	Moderate/first aide/doctor aide required	Hit with ball on forehead.
Girl	Grade 4	Recess	Bathroom	Face/ nose/ears/mouth	Playing/Running/climbing	Bump/hit	Running	School Nurse	Unintentional	Bump	No action necessary	No Others involved	Provided on-site band-aide/bandage/ice	Minor/no follow up required	Bumped mouth against bathroom door whilerushing to the toilet.
Boy	Grade 5	Recess	Playground	Head/Not Face	Playing/Running/climbing	Bump/hit	Playing	School Nurse	Intentional	Hit	No action necessary	Boy Classmate	Provided on-site band-aide/bandage/ice	Minor/no follow up required	Hit with a water bottle on head.
Boy	Grade 7	Classroom	Classroom	Eye/eyes	Playing/Running/climbing	Bump/hit	Playing	School Nurse	Unintentional	Hit	No action necessary	Boy Classmate	Provided on-site band-aide/bandage/ice	Moderate/first aide/doctor aide required	Hit with a ball on left eye during PE.
Girl	Grade 4	Recess	Playground	Head/Not Face	Rush, stress, impatience	Bump/hit	Running	School Nurse	Unintentional	Bump	No action necessary	No Others involved	Provided on-site band-aide/bandage/ice	Minor/no follow up required	Bumped left head side against wall when rushing to the stairs
Girl	Grade 5	Classroom	Classroom	Face/ nose/ears/mouth	Inattention/distracted	Bump/hit	Bending down	School Nurse	Unintentional	Bump	No action necessary	No Others involved	Provided on-site band-aide/bandage/ice	Moderate/first aide/doctor aide required	Bumped mouth against the desk.
Girl	Grade 7	Recess	Playground	Knee/lower leg/shin	Inattention/distracted	Bump/hit	Playing	School Nurse	Unintentional	Trip	No action necessary	Both Boy and Girl Classmates
Girl	Grade 4	Classroom	Classroom	Knee/lower leg/shin	Collision/fall	Bump/hit	Standing	School Nurse	Unintentional	Trip	No action necessary	No Others involved
Boy	Grade 4	Recess	Playground	Wrist/hand/finger	Inattention/distracted	Bump/hit	Playing	School Nurse	Unintentional	Hit	No action necessary	Boy Classmate
Boy	Grade 8	Recess	Playground	Forearm/elbow	Playing/Running/climbing	Bump/hit	Playing	School Nurse	Unintentional	Hit	No action necessary	Boy Classmate
Boy	Grade 4	Recess	Playground	Forearm/elbow	Collision/fall	Bump/hit	Playing	School Nurse	Unintentional	Shove	No action necessary	Boy Classmate
Girl	Grade 7	Recess	Playground	Wrist/hand/finger	Inattention/distracted	Bump/hit	Playing	School Nurse	Unintentional	Hit	No action necessary	No Others involved
Girl	Grade 7	PE/Sports	Sports area	Ankle/foot/toe	Collision/fall	Bump/hit	Running	School Nurse	Unintentional	Shove	No action necessary	No Others involved
Girl	Grade 4	Recess	Playground	Forearm/elbow	Collision/fall	Bump/hit	Playing	School Nurse	Unintentional	Object thrown	No action necessary	Boy Classmate
Boy	Grade 4	Recess	Playground	Wrist/hand/finger	Inattention/distracted	Bump/hit	Playing	School Nurse	Unintentional	Shove	No action necessary	Boy Classmate
Boy	Grade 6	Recess	Playground	Forearm/elbow	Collision/fall	Bump/hit	Playing	School Nurse	Unintentional	Shove	No action necessary	Boy Classmate
Boy	Grade 5	Recess	Playground	Ankle/foot/toe	Collision/fall	Bump/hit	Playing	School Nurse	Unintentional	Shove	No action necessary	Boy Classmate
Girl	Grade 7	Recess	Playground	Face/ nose/ears/mouth	Playing/Running/climbing	Bump/hit	Throwing	School Nurse	Unintentional	Object thrown	No action necessary	Both Boy and Girl Classmates
Girl	Grade 6	Recess	Playground	Wrist/hand/finger	Playing/Running/climbing	Bump/hit	Playing	School Nurse	Unintentional	Object thrown	No action necessary	Both Boy and Girl Classmate
Boy	Grade 5	Recess	Playground	Knee/lower leg/shin	Playing/Running/climbing	Bump/hit	Playing	School Nurse	Unintentional	Shove	No action necessary	Boy Classmate
Boy	Grade 4	Recess	Playground	Wrist/hand/finger	Playing/Running/climbing	Bump/hit	Playing	School Nurse	Unintentional	Shove	No action necessary	No Others involved
Boy	Grade 4	Recess	Playground	Eye/eyes	Aggressive behaviour by student	Bump/hit	Playing	School Nurse	Unintentional	Cut/scratch	No action necessary	Boy Classmate
Boy	Grade 4	Recess	Playground	Teeth/lips	Aggressive behaviour by student	Bump/hit	Playing	School Nurse	Unintentional	Hit	No action necessary	Boy Classmate
Girl	Grade 8	PE/Sports	Sports area	Forearm/elbow	Playing/Running/climbing	Bump/hit	Throwing	School Nurse	Unintentional	Object thrown	No action necessary	Both Boy and Girl Classmate
Boy	Grade 8	PE/Sports	Sports area	Wrist/hand/finger	Playing/Running/climbing	Bump/hit	Throwing	School Nurse	Unintentional	Object thrown	No action necessary	Both Boy and Girl Classmate
Girl	Grade 5	Classroom	Classroom	Wrist/hand/finger	Inattention/distracted	Pinch	Perforant	School Nurse	Unintentional	Cut/scratch	No action necessary	No Others involved
Boy	Grade 5	Recess	Playground	Ankle/foot/toe	Collision/fall	Bump/hit	Playing	School Nurse	Unintentional	Kick	No action necessary	No Others involved
Girl	Grade 4	Classroom	Classroom	Wrist/hand/finger	Inattention/distracted	Pinch	Walking	School Nurse	Unintentional	Bump	No action necessary	No Others involved
Boy	Grade 6	PE/Sports	Sports area	Knee/lower leg/shin	Collision/fall	Bump/hit	Playing	School Nurse	Unintentional	Trip	No action necessary	No Others involved
Boy	Grade 5	Recess	Playground	Forearm/elbow	Collision/fall	Scrape/scratch	Playing	School Nurse	Unintentional	Shove	No action necessary	Boy Classmate
Girl	Grade 8	Recess	Playground	Knee/lower leg/shin	Collision/fall	Bump/hit	Playing	School Nurse	Unintentional	Trip	No action necessary	Both Boy and Girl Classmate
Girl	Grade 5	PE/Sports	Sports area	Wrist/hand/finger	Inattention/distracted	Bump/hit	Throwing	School Nurse	Unintentional	Object thrown	No action necessary	Both Boy and Girl Classmate
Boy	Grade 4	Recess	Playground	Face/ nose/ears/mouth	Aggressive behaviour by student	Pinch	Playing	School Nurse	Unintentional	Combattant	No action necessary	Both Boy and Girl Classmate
Girl	Grade 7	PE/Sports	Sports area	Knee/lower leg/shin	Collision/fall	Bump/hit	Playing	School Nurse	Unintentional	Shove	No action necessary	Both Boy and Girl Classmate
Boy	Grade 4	Recess	Playground	Knee/lower leg/shin	Inattention/distracted	Bump/hit	Playing	School Nurse	Unintentional	Kick	No action necessary	Boy Classmate
Girl	Grade 5	Recess	Playground	Wrist/hand/finger	Collision/fall	Scrape/scratch	Playing	School Nurse	Unintentional	Shove	No action necessary	Girl Classmate
Boy	Grade 4	Recess	Playground	Teeth/lips	Inattention/distracted	Bump/hit	Playing	School Nurse	Unintentional	Object thrown	No action necessary	Boy Classmate
Boy	Grade 6	Recess	Playground	Knee/lower leg/shin	Inattention/distracted	Bump/hit	Playing	School Nurse	Unintentional	Kick	No action necessary	Boy Classmate
Boy	Grade 6	Recess	Playground	Wrist/hand/finger	Inattention/distracted	Bump/hit	Playing	School Nurse	Unintentional	Hit	No action necessary	Boy Classmate
Boy	Grade 5	Classroom	Classroom	Wrist/hand/finger		Bump/hit	Getting up	School Nurse	Unintentional	Hit	No action necessary	No Others involved
Boy	Grade 5	Recess	Playground	Chest/Ribs	Aggressive behaviour by student	Punch/punched	Playing	School Nurse	Unintentional	Shove	No action necessary	Boy Classmate
Boy	Grade 5	Recess	Playground	Wrist/hand/finger	Inattention/distracted	Internal injury	Bending	School Nurse	Unintentional	Shove	No action necessary	Both Boy and Girl Classmate
Boy	Grade 5	Recess	Playground	Knee/lower leg/shin	Collision/fall	Bump/hit	Playing	School Nurse	Unintentional	Shove	No action necessary	Boy Classmate
Girl	Grade 9	PE/Sports	Sports area	Wrist/hand/finger	Playing/Running/climbing	Fracture	Running	by Coach	Unintentional	Shove	No action necessary	Both Boy and Girl Classmate
Boy	Grade 4	PE/Sports	Sports area	Thigh/hip	Inattention/distracted	Internal injury	Bending	School Nurse	Unintentional	Shove	No action necessary	Both Boy and Girl Classmate
Girl	Grade 7	Classroom	Classroom	Wrist/hand/finger	Inattention/distracted	Sprain	Bending	School Nurse	Unintentional	Trip	No action necessary	No Others involved
Girl	Grade 6	Classroom	Classroom	Ankle/foot/toe	Inattention/distracted	Jammed/ jabbed	Walking	School Nurse	Unintentional	Shove	No action necessary	Both Boy and Girl Classmate
Boy	Grade 5	Recess	Playground	Wrist/hand/finger	Playing/Running/climbing	Bump/hit	Playing	School Nurse	Unintentional	Kick	No action necessary	Boy Classmate
Girl	Grade 4	Recess	Playground	Head/Not Face	Playing/Running/climbing	Bump/hit	Playing	School Nurse	Unintentional	Hit	No action necessary	No Others involved
Girl	Grade 4	PE/Sports	Sports area	Wrist/hand/finger	Playing/Running/climbing	Bump/hit	Playing	School Nurse	Unintentional	Shove	No action necessary	No Others involved
Girl	Grade 7	PE/Sports	Sports area	Wrist/hand/finger	Playing/Running/climbing	Brulure de corde	Throwing	School Nurse	Unintentional	Shove	No action necessary	No Others involved
Girl	Grade 7	Recess	Playground	Head/Not Face	Inattention/distracted	Bump/hit	Throwing	School Nurse	Unintentional	Object thrown	No action necessary	Both Boy and Girl Classmate
Girl	Grade 9	PE/Sports	Sports area	Ankle/foot/toe	Playing/Running/climbing	Sprain	Running	School Nurse	Unintentional	Trip	No action necessary	No Others involved
Boy	Grade 5	Recess	Playground	Private Part	Inattention/distracted	Bump/hit	Playing	School Nurse	Unintentional	Kick	No action necessary	Boy Classmate
Boy	Grade 4	Classroom	Classroom	Forearm/elbow	Inattention/distracted	Bump/hit	Walking	School Nurse	Unintentional	Hit	No action necessary	No Others involved
Boy	Grade 4	Classroom	Classroom	Wrist/hand/finger	Inattention/distracted	Scrape/scratch	Getting up	School Nurse	Unintentional	Cut/scratch	No action necessary	No Others involved
Boy	Grade 8	Recess	Playground	Forearm/elbow	Collision/fall	Scrape/scratch	Playing	School Nurse	Unintentional	Shove	No action necessary	No Others involved
Girl	Grade 4	PE/Sports	Sports area	Thigh/hip	Collision/fall	Scrape/scratch	Running	School Nurse	Unintentional	Shove	No action necessary	No Others involved
Boy	Grade 6	Recess	Playground	Back/backside	Collision/fall	Scrape/scratch	Playing	School Nurse	Unintentional	Shove	No action necessary	No Others involved
Girl	Grade 4	Recess	Playground	Knee/lower leg/shin	Collision/fall	Scrape/scratch	Playing	School Nurse	Unintentional	Trip	No action necessary	No Others involved
Boy	Grade 4	Recess	Playground	Knee/lower leg/shin	Collision/fall	Scrape/scratch	Playing	School Nurse	Unintentional	Shove	No action necessary	No Others involved
Girl	Grade 5	Classroom	Classroom	Teeth/lips	Aggressive behaviour by student	Bump/hit	Walking	School Nurse	Unintentional	Shove	No action necessary	Boy Classmate
Boy	Grade 4	Recess	Playground	Wrist/hand/finger	Aggressive behaviour by student	Internal injury	Playing	School Nurse	Unintentional	Shove	No action necessary	Boy Classmate
Girl	Grade 7	Recess	Playground	Wrist/hand/finger	Inattention/distracted	Bump/hit	Throwing	School Nurse	Unintentional	Object thrown	No action necessary	Both Boy and Girl Classmate
Boy	Grade 4	Recess	Playground	Forearm/elbow	Collision/fall	Scrape/scratch	Playing	School Nurse	Unintentional	Shove	No action necessary	Boy Classmate
Boy	Grade 4	Recess	Playground	Knee/lower leg/shin	Collision/fall	Scrape/scratch	Playing	School Nurse	Unintentional	Shove	No action necessary	Boy Classmate
Boy	Grade 4	Recess	Playground	Head/Not Face	Inattention/distracted	Punch/punched	Throwing	School Nurse	Unintentional	Object thrown	No action necessary	Boy Classmate
Boy	Grade 4	Recess	Playground	Wrist/hand/finger	Collision/fall	Scrape/scratch	Playing	School Nurse	Unintentional	Shove	No action necessary	Boy Classmate
Girl	Grade 4	Recess	Playground	Head/Not Face	Aggressive behaviour by student	Bump/hit	Playing	School Nurse	Unintentional	Bump	No action necessary	Boy Classmate
Boy	Grade 4	PE/Sports	Sports area	Ankle/foot/toe	Playing/Running/climbing	Bump/hit	Playing	School Nurse	Unintentional	Shove	No action necessary	No Others involved
Boy	Grade 4	Recess	Playground	Wrist/hand/finger	Inattention/distracted	Bump/hit	Playing	School Nurse	Unintentional	Object thrown	No action necessary	Boy Classmate
Girl	Grade 4	Recess	Playground	Wrist/hand/finger	Aggressive behaviour by student	Bump/hit	Playing	School Nurse	Unintentional	Object thrown	No action necessary	Boy Classmate
Girl	Grade 6	Classroom	Classroom	Face/ nose/ears/mouth	Inattention/distracted	Bump/hit	Playing	School Nurse	Unintentional	Hit	No action necessary	Both Boy and Girl Classmate
Girl	Grade 4	Recess	Playground	Abdomen/ stomach	Aggressive behaviour by student	Bump/hit	Kicking	School Nurse	Unintentional	Hit	No action necessary	Boy Classmate
Girl	Grade 6	Recess	Playground	Wrist/hand/finger	Inattention/distracted	Bump/hit	Throwing	School Nurse	Unintentional	Object thrown	No action necessary	Both Boy and Girl Classmate
Girl	Grade 8	PE/Sports	Sports area	Knee/lower leg/shin	Inattention/distracted	Bump/hit	Playing	School Nurse	Unintentional	Trip	No action necessary	No Others involved
Boy	Grade 7	Recess	Playground	Knee/lower leg/shin	Collision/fall	Scrape/scratch	Playing	School Nurse	Unintentional	Shove	No action necessary	Boy Classmate
Boy	Grade 7	Recess	Playground	Knee/lower leg/shin	Collision/fall	Bump/hit	Playing	School Nurse	Unintentional	Shove	No action necessary	Boy Classmate
Boy	Grade 9	Recess	Playground	Wrist/hand/finger	Inattention/distracted	Internal injury	Running	School Nurse	Unintentional	Shove	No action necessary	Boy Classmate
Girl	Grade 4	Recess	Playground	Wrist/hand/finger	Inattention/distracted	Internal injury	Running	School Nurse	Unintentional	Shove	No action necessary	Girl Classmate
Boy	Grade 5	Recess	Playground	Ankle/foot/toe	Collision/fall	Sprain	Playing	School Nurse	Unintentional	Trip	No action necessary	Boy Classmate
Boy	Grade 4	Recess	Playground	Eye/eyes	Inattention/distracted	Bump/hit	Playing	School Nurse	Unintentional	Object thrown	No action necessary	Both Boy and Girl Classmate
Boy	Grade 6	Classroom	Classroom	Knee/lower leg/shin	Inattention/distracted	Bump/hit	Walking	School Nurse	Unintentional	Hit	No action necessary	No Others involved
Girl	Grade 5	Recess	Playground	Wrist/hand/finger	Inattention/distracted	Internal injury	Running	School Nurse	Unintentional	Shove	No action necessary	Girl Classmate
Boy	Grade 4	Recess	Playground	Knee/lower leg/shin	Inattention/distracted	Internal injury	Running	School Nurse	Unintentional	Shove	No action necessary	Boy Classmate
Boy	Grade 4	Recess	Playground	Knee/lower leg/shin	Inattention/distracted	Bump/hit	Running	School Nurse	Unintentional	Shove	No action necessary	Boy Classmate
Boy	Grade 4	Classroom	Classroom	Head/Not Face	Inattention/distracted	Bump/hit	Getting up	School Nurse	Unintentional	Hit	No action necessary	No Others involved
Boy	Grade 4	Classroom	Classroom	Thigh/hip	Inattention/distracted	Bump/hit	Walking	School Nurse	Unintentional	Shove	No action necessary	Boy Classmate
Girl	Grade 5	Other	Escalier	Knee/lower leg/shin	Collision/fall	Internal injury	Walking	School Nurse	Unintentional	Trip	No action necessary	No Others involved
Boy	Grade 4	Recess	Playground	Private Part	Aggressive behaviour by student	Bump/hit	Kicking	School Nurse	Unintentional	Hit	No action necessary	Boy Classmate
Girl	Grade 4	Recess	Playground	Wrist/hand/finger	Inattention/distracted	Internal injury	Playing	School Nurse	Unintentional	Object thrown	No action necessary	No Others involved
Boy	Grade 6	Recess	Playground	Wrist/hand/finger	Inattention/distracted	Bump/hit	Playing	School Nurse	Unintentional	Object thrown	No action necessary	Both Boy and Girl Classmate
Girl	Grade 6	Recess	Playground	Head/Not Face	Inattention/distracted	Bump/hit	Playing	School Nurse	Unintentional	Bump	No action necessary	No Others involved
Boy	Grade 4	Recess	Playground	Knee/lower leg/shin	Inattention/distracted	Scrape/scratch	Playing	School Nurse	Unintentional	Shove	No action necessary	Both Boy and Girl Classmate
Girl	Grade 4	Recess	Playground	Wrist/hand/finger	Inattention/distracted	Internal injury	Perforant	School Nurse	Unintentional	Cut/scratch	No action necessary	No Others involved
Boy	Grade 5	Recess	Playground	Forearm/elbow	Inattention/distracted	Scrape/scratch	Playing	School Nurse	Unintentional	Shove	No action necessary	Both Boy and Girl Classmate
Boy	Grade 5	Recess	Playground	Forearm/elbow	Inattention/distracted	Scrape/scratch	Playing	School Nurse	Unintentional	Shove	No action necessary	Both Boy and Girl Classmate
Boy	Grade 4	Recess	Playground	Knee/lower leg/shin	Inattention/distracted	Scrape/scratch	Playing	School Nurse	Unintentional	Shove	No action necessary	Both Boy and Girl Classmate
Boy	Grade 6	Recess	Playground	Knee/lower leg/shin	Inattention/distracted	Bump/hit	Playing	School Nurse	Unintentional	Shove	No action necessary	Boy Classmate
Boy	Grade 4	Recess	Playground	Head/Not Face	Inattention/distracted	Bump/hit	Playing	School Nurse	Unintentional	Hit	No action necessary	No Others involved
Boy	Grade 6	Recess	Playground	Wrist/hand/finger	Inattention/distracted	Bump/hit	Jumping	School Nurse	Unintentional	Shove	No action necessary	No Others involved
Girl	Grade 7	Recess	Playground	Wrist/hand/finger	Inattention/distracted	Cut	Perforant	School Nurse	Unintentional	Cut/scratch	No action necessary	No Others involved
Girl	Grade 8	PE/Sports	Sports area	Knee/lower leg/shin	Inattention/distracted	Scrape/scratch	Playing	School Nurse	Unintentional	Trip	No action necessary	No Others involved
Boy	Grade 9	Recess	Playground	Wrist/hand/finger	Inattention/distracted	Bump/hit	Playing	School Nurse	Unintentional	Hit	No action necessary	Both Boy and Girl Classmate
Girl	Grade 7	Recess	Playground	Wrist/hand/finger	Inattention/distracted	Bump/hit	Playing	School Nurse	Unintentional	Object thrown	No action necessary	Both Boy and Girl Classmate
Girl	Grade 7	Recess	Playground	Knee/lower leg/shin	Inattention/distracted	Bump/hit	Playing	School Nurse	Unintentional	Trip	No action necessary	No Others involved
Girl	Grade 7	Classroom	Classroom	Wrist/hand/finger	Inattention/distracted	Bump/hit	Walking	School Nurse	Unintentional	Bump	No action necessary	No Others involved
Girl	Grade 7	Recess	Playground	Wrist/hand/finger	Inattention/distracted	Bump/hit	Playing	School Nurse	Unintentional	Object thrown	No action necessary	Both Boy and Girl Classmate
Boy	Grade 4	Recess	Playground	Ankle/foot/toe	Inattention/distracted	Bump/hit	Playing	School Nurse	Unintentional	Trip	No action necessary	No Others involved
Girl	Grade 4	Recess	Playground	Knee/lower leg/shin	Inattention/distracted	Bump/hit	Playing	School Nurse	Unintentional	Trip	No action necessary	No Others involved
Boy	Grade 4	Recess	Playground	Knee/lower leg/shin	Inattention/distracted	Bump/hit	Playing	School Nurse	Unintentional	Shove	No action necessary	Boy Classmate
Boy	Grade 5	Classroom	Classroom	Abdomen/ stomach	Inattention/distracted	Scrape/scratch	Getting up	School Nurse	Unintentional	Cut/scratch	No action necessary	No Others involved
Boy	Grade 4	Recess	Playground	Face/ nose/ears/mouth	Inattention/distracted	Scrape/scratch	Playing	School Nurse	Unintentional	Hit	No action necessary	Boy Classmate
Girl	Grade 7	PE/Sports	Sports area	Knee/lower leg/shin	Inattention/distracted	Bump/hit	Running	School Nurse	Unintentional	Trip	No action necessary	No Others involved
Girl	Grade 7	PE/Sports	Sports area	Knee/lower leg/shin	Inattention/distracted	Bump/hit	Running	School Nurse	Unintentional	Trip	No action necessary	No Others involved
Boy	Grade 4	Classroom	Classroom	Knee/lower leg/shin	Inattention/distracted	Bump/hit	Walking	School Nurse	Unintentional	Trip	No action necessary	No Others involved
Girl	Grade 4	Recess	Playground	Knee/lower leg/shin	Inattention/distracted	Bump/hit	Playing	School Nurse	Unintentional	Trip	No action necessary	No Others involved
Girl	Grade 4	Recess	Playground	Knee/lower leg/shin	Inattention/distracted	Bump/hit	Playing	School Nurse	Unintentional	Trip	No action necessary	No Others involved
Girl	Grade 5	Recess	Playground	Knee/lower leg/shin	Inattention/distracted	Bump/hit	Playing	School Nurse	Unintentional	Trip	No action necessary	No Others involved
Girl	Grade 4	Recess	Playground	Back/backside	Inattention/distracted	Bump/hit	Playing	School Nurse	Unintentional	Shove	No action necessary	Girl Classmate
Boy	Grade 4	Recess	Playground	Knee/lower leg/shin	Inattention/distracted	Bump/hit	Playing	School Nurse	Unintentional	Shove	No action necessary	Boy Classmate
Boy	Grade 4	Classroom	Classroom	Wrist/hand/finger	Inattention/distracted	Cut	Perforant	School Nurse	Unintentional	Cut/scratch	No action necessary	No Others involved
Boy	Grade 5	Recess	Playground	Knee/lower leg/shin	Inattention/distracted	Internal injury	Playing	School Nurse	Unintentional	Shove	No action necessary	Boy Classmate
Girl	Grade 4	PE/Sports	Sports area	Head/Not Face	Inattention/distracted	Bump/hit	Throwing	School Nurse	Unintentional	Object thrown	No action necessary	Both Boy and Girl Classmate
Boy	Grade 4	Recess	Playground	Knee/lower leg/shin	Inattention/distracted	Bump/hit	Playing	School Nurse	Unintentional	Shove	No action necessary	Boy Classmate
Boy	Grade 5	Recess	Playground	Eye/eyes	Inattention/distracted	Bump/hit	Playing	School Nurse	Unintentional	Object thrown	No action necessary	Both Boy and Girl Classmate
Girl	Grade 6	Recess	Playground	Wrist/hand/finger	Inattention/distracted	Bump/hit	Playing	School Nurse	Unintentional	Object thrown	No action necessary	Both Boy and Girl Classmate
Girl	Grade 7	Recess	Playground	Forearm/elbow	Inattention/distracted	Bump/hit	Playing	School Nurse	Unintentional	Object thrown	No action necessary	Both Boy and Girl Classmate
Girl	Grade 5	Recess	Playground	Knee/lower leg/shin	Inattention/distracted	Bump/hit	Playing	School Nurse	Unintentional	Shove	No action necessary	Both Boy and Girl Classmate
Girl	Grade 6	Recess	Playground	Abdomen/ stomach	Inattention/distracted	Bump/hit	Playing	School Nurse	Unintentional	Object thrown	No action necessary	Both Boy and Girl Classmate
Girl	Grade 6	Recess	Playground	Thigh/hip	Inattention/distracted	Bump/hit	Playing	School Nurse	Unintentional	Shove	No action necessary	Girl Classmate
Boy	Grade 5	Recess	Playground	Knee/lower leg/shin	Inattention/distracted	Scrape/scratch	Playing	School Nurse	Unintentional	Shove	No action necessary	Boy Classmate
Boy	Grade 4	Recess	Playground	Knee/lower leg/shin	Inattention/distracted	Scrape/scratch	Walking	School Nurse	Unintentional	Cut/scratch	No action necessary	No Others involved
Girl	Grade 11	Recess	Playground	Wrist/hand/finger	Inattention/distracted	Scrape/scratch	Walking	School Nurse	Unintentional	Cut/scratch	No action necessary	No Others involved
Girl	Grade 10	Recess	Playground	Knee/lower leg/shin	Inattention/distracted	Bump/hit	Playing	School Nurse	Unintentional	Shove	No action necessary	Girl Classmate
Girl	Grade 10	PE/Sports	Sports area	Head/Not Face	Inattention/distracted	Bump/hit	Playing	School Nurse	Unintentional	Object thrown	No action necessary	Both Boy and Girl Classmate
Boy	Grade 11	PE/Sports	Sports area	Wrist/hand/finger	Inattention/distracted	Bump/hit	Playing	School Nurse	Unintentional	Object thrown	No action necessary	Both Boy and Girl Classmate
Boy	Grade 10	PE/Sports	Sports area	Eye/eyes	Inattention/distracted	Bump/hit	Playing	School Nurse	Unintentional	Object thrown	No action necessary	Both Boy and Girl Classmate
Girl	Grade 11	Recess	Playground	Thigh/hip	Inattention/distracted	Bump/hit	Playing	School Nurse	Unintentional	Trip	No action necessary	No Others involved
Girl	Grade 10	Recess	Playground	Wrist/hand/finger	Inattention/distracted	Bump/hit	Playing	School Nurse	Unintentional	Hit	No action necessary	Both Boy and Girl Classmate
Girl	Grade 11	PE/Sports	Sports area	Ankle/foot/toe	Collision/fall	Sprain	Playing	School Nurse	Unintentional	Trip	No action necessary	No Others involved
Girl	Grade 12	PE/Sports	Sports area	Thigh/hip	Inattention/distracted	Bump/hit	Playing	School Nurse	Unintentional	Hit	No action necessary	Both Boy and Girl Classmate
Girl	Grade 12	PE/Sports	Sports area	Wrist/hand/finger	Inattention/distracted	Bump/hit	Playing	School Nurse	Unintentional	Hit	No action necessary	Both Boy and Girl Classmate
Girl	Grade 10	PE/Sports	Sports area	Head/Not Face	Collision/fall	Bump/hit	Playing	School Nurse	Unintentional	Hit	No action necessary	Both Boy and Girl Classmate
Girl	Grade 12	PE/Sports	Sports area	Back/backside	Collision/fall	Bump/hit	Playing	School Nurse	Unintentional	Hit	No action necessary	Both Boy and Girl Classmate
Boy	Grade 4	Recess	Playground	Wrist/hand/finger	Playing/Running/climbing	Scrape/scratch	Running	School Nurse	Unintentional	Cut/scratch	No action necessary	No Others involved
Girl	Grade 4	Recess	Playground	Forearm/elbow	Playing/Running/climbing	Scrape/scratch	Running	School Nurse	Unintentional	Trip	No action necessary	No Others involved
Girl	Grade 4	Recess	Playground	Wrist/hand/finger	Playing/Running/climbing	Scrape/scratch	Running	School Nurse	Unintentional	Cut/scratch	No action necessary	No Others involved
Boy	Grade 10	PE/Sports	Sports area	Wrist/hand/finger	Playing/Running/climbing	Bump/hit	Playing	School Nurse	Unintentional	Object thrown	No action necessary	Both Boy and Girl Classmate
Girl	Grade 10	PE/Sports	Sports area	Wrist/hand/finger	Playing/Running/climbing	Bump/hit	Playing	School Nurse	Unintentional	Object thrown	No action necessary	Both Boy and Girl Classmate
Boy	Grade 10	Recess	Playground	Eye/eyes	Inattention/distracted	Bump/hit	Playing	School Nurse	Unintentional	Hit	No action necessary	No Others involved
Boy	Grade 4	Recess	Playground	Wrist/hand/finger	Inattention/distracted	Scrape/scratch	Walking	School Nurse	Unintentional	Cut/scratch	No action necessary	No Others involved
Boy	Grade 4	Recess	Playground	Wrist/hand/finger	Playing/Running/climbing	Bump/hit	Playing	School Nurse	Unintentional	Trip	No action necessary	No Others involved
Boy	Grade 4	Recess	Playground	Face/ nose/ears/mouth	Playing/Running/climbing	Bump/hit	Playing	School Nurse	Unintentional	Hit	No action necessary	Both Boy and Girl Classmate
Girl	Grade 6	PE/Sports	Sports area	Knee/lower leg/shin	Playing/Running/climbing	Collision/fall	Bump/hit	School Nurse	Unintentional	Trip	No action necessary	Girl Classmate
Boy	Grade 4	Recess	Playground	Forearm/elbow	Inattention/distracted	Playing/Running/climbing	Bump/hit	School Nurse	Unintentional	Trip	No action necessary	Both Boy and Girl Classmate
Boy	Grade 5	Recess	Playground	Knee/lower leg/shin	Playing/Running/climbing	Scrape/scratch	Running	School Nurse	Unintentional	Cut/scratch	No action necessary	No Others involved
Girl	KG2	Recess	Playground	Wrist/hand/finger	Playing/Running/climbing	Brulure de corde	Playing	School Nurse		Shove	No action necessary	No Others involved	Cleaned/washed/isolated wound/area	Minor/no follow up required
Boy	Grade 1	Recess	Playground	Face/ nose/ears/mouth	Collision/fall	Bloody nose	Playing	School Nurse		Hit	No action necessary	Unconnu	Stopped bleeding	Minor/no follow up required
Boy	KG2	Recess	Playground	Forearm/elbow	Playing/Running/climbing	Cut	Running	School Nurse		Shove	Called the parent or guardian	Unconnu	Provided on-site band-aide/bandage/ice	Minor/no follow up required
Girl	KG2	Recess	Playground	Wrist/hand/finger	Playing/Running/climbing	Pinch	Playing	School Nurse		Trip	No action necessary	No Others involved	Cleaned/washed/isolated wound/area	Minor/no follow up required
Boy	KG2	Recess	Playground	Face/ nose/ears/mouth	Playing/Running/climbing	Bump/hit	Running	School Nurse		Shove	No action necessary	Unconnu	Cleaned/washed/isolated wound/area	Minor/no follow up required
Girl	KG2	Recess	Playground	Wrist/hand/finger	Playing/Running/climbing	Pinch	Playing	School Nurse		Trip	NO action necessary	No Others involved	Cleaned/washed/isolated wound/area	Minor/no follow up required
Boy	KG2	Recess	Playground	Face/ nose/ears/mouth	Playing/Running/climbing	Bruise	Running	School Nurse		Kick	Called the parent or guardian	Boy Classmate	Parent ou tuteur notifié	Moderate/first aide/doctor aide required
Girl	KG2	Recess	Playground	Teeth/lips	Collision/fall	Cut	Playing	School Nurse		Shove	No action necessary	Unconnu	Cleaned/washed/isolated wound/area	Minor/no follow up required
Boy	Grade 1	Classroom	Classroom	Wrist/hand/finger	Inattention/distracted	Pinch	Standing	School Nurse		Hit	No action necessary	Boy Classmate	Cleaned/washed/isolated wound/area	Minor/no follow up required
Boy	Grade 2	Recess	Playground	Knee/lower leg/shin	Collision/fall	Sprain	Running	School Nurse		Trip	Called the parent or guardian	Unconnu	Provided on-site band-aide/bandage/ice	Moderate/first aide/doctor aide required
Girl	Grade 3	Recess	Playground	Face/ nose/ears/mouth	Aggressive behaviour by student	coincé/piqué	Playing	School Nurse		Fighting	Called the parent or guardian	Boy Classmate	Cleaned/washed/isolated wound/area	Minor/no follow up required
Boy	Grade 3	Classroom	Classroom	Wrist/hand/finger	Aggressive behaviour by student	Pincement	Getting up	School Nurse		Rudeness	No action necessary	Girl Classmate	Cleaned/washed/isolated wound/area	Minor/no follow up required
Girl	Grade 1	Recess	Playground	Ankle/foot/toe	Collision/fall	Sprain	Running	School Nurse		Trip	Called the parent or guardian	No Others involved	Provided on-site band-aide/bandage/ice	Moderate/first aide/doctor aide required
Boy	KG2	Recess	Playground	Wrist/hand/finger	Playing/Running/climbing	Cut	Running	School Nurse		Shove	No action necessary	Unconnu	Cleaned/washed/isolated wound/area	Minor/no follow up required
Girl	Grade 1	Recess	Playground	Face/ nose/ears/mouth	Playing/Running/climbing	Internal injury	Playing	School Nurse		Trip	Called the parent or guardian	No Others involved	Cleaned/washed/isolated wound/area	Moderate/first aide/doctor aide required
Boy	Grade 1	Recess	Playground	Head/Not Face	Playing/Running/climbing	Cut	Playing	School Nurse		Hit	Called the parent or guardian	Boy Classmate	Parent or guardian notified	Moderate/first aide/doctor aide required
Boy	KG2	Recess	Playground	Face/ nose/ears/mouth	Playing/Running/climbing	Bump/hit	Grimpant	School Nurse		Trip	No action necessary	No Others involved	Cleaned/washed/isolated wound/area	Minor/no follow up required
Boy	KG2	Recess	Playground	Wrist/hand/finger	Playing/Running/climbing	Pinch	Running	School Nurse		Trip	No action necessary	No Others involved	Cleaned/washed/isolated wound/area	Minor/no follow up required
Girl	KG2	Classroom	Classroom	Knee/lower leg/shin	Inattention/distracted	Bump/hit	Getting up	School Nurse		Hit	No action necessary	No Others involved	Student allowed to return to class	Minor/no follow up required
Boy	Grade 1	Recess	Playground	Thigh/hip	Playing/Running/climbing	Punch/punched	Playing	School Nurse		Hit	No action necessary	Boy Classmate	Cleaned/washed/isolated wound/area	Minor/no follow up required
Boy	Grade 1	Recess	Playground	Ankle/foot/toe	Playing/Running/climbing	Punch/punched	Playing	School Nurse		Kick	No action necessary	Boy Classmate	Cleaned/washed/isolated wound/area	Minor/no follow up required
Girl	KG2	Recess	Playground	Face/ nose/ears/mouth	Playing/Running/climbing	Pinch	Playing	School Nurse		Trip	No action necessary	No Others involved	Cleaned/washed/isolated wound/area	Minor/no follow up required
Girl	KG2	Recess	Playground	Ankle/foot/toe	Collision/fall	Sprain	Running	School Nurse		Trip	No action necessary	No Others involved	Provided on-site band-aide/bandage/ice	Minor/no follow up required
Boy	Grade 2	Classroom	Classroom	Wrist/hand/finger	Inattention/distracted	Cut	Getting up	School Nurse		Hit	No action necessary	No Others involved	Cleaned/washed/isolated wound/area	Minor/no follow up required
Girl	KG2	Recess	Playground	Forearm/elbow	Collision/fall	Sprain	Running	School Nurse		Shove	Called the parent or guardian	Unconnu	Provided on-site band-aide/bandage/ice	Moderate/first aide/doctor aide required
Boy	KG2	Recess	Playground	Ankle/foot/toe	Inattention/distracted	Cut	Playing	School Nurse		Trip	No action necessary	No Others involved	Cleaned/washed/isolated wound/area	Minor/no follow up required
Boy	Grade 3	PE/Sports	Sports area	Knee/lower leg/shin	Collision/fall	Sprain	Running	School Nurse		Trip	Called the parent or guardian	No Others involved	Provided on-site band-aide/bandage/ice	Moderate/first aide/doctor aide required
Boy	Grade 3	PE/Sports	Sports area	Wrist/hand/finger	Collision/fall	Sprain	Playing	School Nurse		Trip	Called the parent or guardian	No Others involved	Provided on-site band-aide/bandage/ice	Moderate/first aide/doctor aide required
Boy	Grade 2	Other	Toilette	Wrist/hand/finger	Inattention/distracted	Pinch	Bending	School Nurse		Hit	No action necessary	No Others involved	Cleaned/washed/isolated wound/area	Minor/no follow up required
Boy	Grade 2	Recess	Playground	Knee/lower leg/shin	Playing/Running/climbing	Cut	Playing	School Nurse		Trip	Called the parent or guardian	No Others involved	Cleaned/washed/isolated wound/area	Moderate/first aide/doctor aide required
Girl	KG2	Classroom	Classroom	Wrist/hand/finger	Inattention/distracted	Pinch	Getting up	School Nurse		Hit	No action necessary	No Others involved	Cleaned/washed/isolated wound/area	Minor/no follow up required
Boy	Grade 3	Recess	Playground	Face/ nose/ears/mouth	Fight, aggression, roughness between students	Bump/hit	Playing	School Nurse		Fighting	Called the parent or guardian	Boy Classmate	Cleaned/washed/isolated wound/area	Moderate/first aide/doctor aide required
Boy	Grade 3	Recess	Playground	Face/ nose/ears/mouth	Fight, aggression, roughness between students	Punch/punched	Playing	School Nurse		Cut/scratch	Called the parent or guardian	Boy Classmate	Cleaned/washed/isolated wound/area	Moderate/first aide/doctor aide required
Girl	KG2	Classroom	Classroom	Face/ nose/ears/mouth	Inattention/distracted	Pinch	Bending	School Nurse		Cut/scratch	Called the parent or guardian	No Others involved	Cleaned/washed/isolated wound/area	Minor/no follow up required
Girl	KG2	Classroom	Classroom	Face/ nose/ears/mouth	Inattention/distracted	Bruise	Bending	School Nurse		Hit	Called the parent or guardian	No Others involved	Cleaned/washed/isolated wound/area	Minor/no follow up required
Boy	Grade 1	Classroom	Classroom	Wrist/hand/finger	Inattention/distracted	Pinch	Getting up	School Nurse		Cut/scratch	No action necessary	No Others involved	Cleaned/washed/isolated wound/area	Minor/no follow up required
Girl	Grade 1	Classroom	Classroom	Wrist/hand/finger	Inattention/distracted	Pinch	Getting up	School Nurse		Hit	No action necessary	No Others involved	Cleaned/washed/isolated wound/area	Minor/no follow up required
Boy	KG2	Recess	Playground	Knee/lower leg/shin	Collision/fall	Pinch	Running	School Nurse		Shove	No action necessary	Boy Classmate	Cleaned/washed/isolated wound/area	Minor/no follow up required
Boy	Grade 2	Recess	Playground	Ankle/foot/toe	Playing/Running/climbing	Cut	Playing	School Nurse		Trip	Called the parent or guardian	No Others involved	Cleaned/washed/isolated wound/area	Moderate/first aide/doctor aide required
Girl	Grade 1	Classroom	Classroom	Wrist/hand/finger	Inattention/distracted	Pinch	Standing	School Nurse		Hit	No action necessary	No Others involved	Cleaned/washed/isolated wound/area	Minor/no follow up required
Boy	KG2	Recess	Playground	Teeth/lips	Inattention/distracted	Cut	Running	School Nurse		Shove	Called the parent or guardian	Boy Classmate	Cleaned/washed/isolated wound/area	Minor/no follow up required
Boy	Grade 2	Recess	Playground	Knee/lower leg/shin	Playing/Running/climbing	Sprain	Running	School Nurse		Trip	Called the parent or guardian	No Others involved	Cleaned/washed/isolated wound/area	Moderate/first aide/doctor aide required
Boy	KG2	Recess	Playground	Face/ nose/ears/mouth	Playing/Running/climbing	Bruise	Running	School Nurse		Shove	Called the parent or guardian	Boy Classmate	Cleaned/washed/isolated wound/area	Moderate/first aide/doctor aide required
Boy	KG2	Recess	Playground	Knee/lower leg/shin		Bruise	Running	School Nurse		Trip	Called the parent or guardian	No Others involved	Cleaned/washed/isolated wound/area	Moderate/first aide/doctor aide required
Boy	KG2	Recess	Playground	Forearm/elbow	Collision/fall	Scrape/scratch	Playing	School Nurse		Shove	No action necessary	Boy Classmate	Cleaned/washed/isolated wound/area	Minor/no follow up required
Boy	Grade 2	Recess	Playground	Head/Not Face	Playing/Running/climbing	Concussion	Running	School Nurse		Shove	Called the parent or guardian	Boy Classmate	Parent or guardian notified	Moderate/first aide/doctor aide required
Boy	Grade 2	Recess	Playground	Face/ nose/ears/mouth	Playing/Running/climbing	Scrape/scratch	Playing	School Nurse		Shove	No action necessary	Boy Classmate	Cleaned/washed/isolated wound/area	Minor/no follow up required
Girl	Grade 1	Classroom	Classroom	Wrist/hand/finger	Inattention/distracted	Pinch	Getting up	School Nurse		Cut/scratch	No action necessary	No Others involved	Cleaned/washed/isolated wound/area	Minor/no follow up required
Girl	Grade 2	Other	Street	Wrist/hand/finger	Collision/fall	Cut	Walking	School Nurse		Trip	No action necessary	No Others involved	Cleaned/washed/isolated wound/area	Minor/no follow up required
Boy	Grade 11	Other	Stairs/ steps	Wrist/hand/finger	Collision/fall	Cut		School Nurse	Unclear		No action necessary	No Others involved		Moderate/first aide/doctor aide required	mildly deep cut caused by glass volumetric flasc in lab period on left pinky finger, Cleaned +steristrip applied and sent to ER to be assessed if stiches are needed. Parents informed and Incident Report done
Boy	KG1	Recess	Playground	Face/ nose/ears/mouth	Playing/Running/climbing	Bump/hit		School Nurse	Unclear		No action necessary	No Others involved		Moderate/first aide/doctor aide required	at break he fell and bumped his lower lip on the floor,superficial cut
Boy	Grade 3	PE/Sports	Sports area	Face/ nose/ears/mouth	Playing/Running/climbing	Blister		School Nurse	Unclear		No action necessary	No Others involved		Minor/no follow up required	he fell in PE on L hand, mild skin redness
Boy	Grade 3	PE/Sports	Sports area	Face/ nose/ears/mouth	Playing/Running/climbing	Bump/hit		School Nurse	Unclear		No action necessary	No Others involved		Moderate/first aide/doctor aide required	fell in PE and bumped both hands on the floor, skin redness
Boy	Grade 3	PE/Sports	Sports area	Face/ nose/ears/mouth	Playing/Running/climbing	Bump/hit		School Nurse	Unclear		No action necessary	No Others involved		Moderate/first aide/doctor aide required	Fell in PE and bumped his L hip on the floor, skin redness
Girl	Grade 3	PE/Sports	Sports area	Knee/lower leg/shin	Playing/Running/climbing	Scrape/scratch		School Nurse	Unintentional		No action necessary	No Others involved		Minor/no follow up required	fell in PE and scratched R knee
Boy	Grade 1			Head/Not Face		Bump/hit		School Nurse	Unintentional		No action necessary	No Others involved		Moderate/first aide/doctor aide required	he bumped his head on a wood, nthg on assessment
Boy	KG1	Classroom	Classroom	Head/Not Face	Inattention/distracted	Bump/hit		School Nurse	Unclear		No action necessary	Boy Classmate		Moderate/first aide/doctor aide required	in class he was hit by wooden blocks-->bump and bruise on his forehead. Incident Report done
Boy	Grade 2	Recess	Playground	Head/Not Face	Playing/Running/climbing	Bump/hit		School Nurse	Unintentional		No action necessary	No Others involved		Moderate/first aide/doctor aide required	at break he bumped his nose by someone's head-->mild R nostril bleeding
Girl	Grade 3	PE/Sports	Sports area	Head/Not Face	Playing/Running/climbing	Bump/hit		School Nurse	Unclear		No action necessary	No Others involved		Moderate/first aide/doctor aide required	fell in PE and bumped her forehead on the floor-->small bump
Girl	Grade 2	PE/Sports	Sports area	Forearm/elbow	Playing/Running/climbing	Scrape/scratch		School Nurse	Unclear		No action necessary	No Others involved		Minor/no follow up required	fell in PE and scrathed R hand
Boy	Grade 2	PE/Sports	Sports area	Forearm/elbow	Playing/Running/climbing	Scrape/scratch		School Nurse	Unclear		No action necessary	No Others involved		Moderate/first aide/doctor aide required	fell in PE and scratched R elbow, C+fucidin+bandaid
Boy	KG3	Recess	Playground	Head/Not Face	Playing/Running/climbing	Bump/hit		School Nurse	Unclear		No action necessary	No Others involved		Moderate/first aide/doctor aide required	fell at break and bumped the back of his head, skin redness, no bump
Girl	Grade 3	Recess	Playground	Knee/lower leg/shin	Playing/Running/climbing	Bump/hit		School Nurse	Unintentional		No action necessary	No Others involved		Moderate/first aide/doctor aide required	fell at break and scrtached L knee, both elbows and R hip
Girl	Grade 1	Recess	Playground	Thigh/hip	Playing/Running/climbing	Bump/hit		School Nurse	Unintentional		No action necessary	No Others involved		Minor/no follow up required	fell at break and bumped L hip, skin redness
Boy	Grade 1	Classroom	Classroom	Face/ nose/ears/mouth	Inattention/distracted	Cut		School Nurse	Unintentional		No action necessary	No Others involved		Moderate/first aide/doctor aide required	he bumped his lower lip with someone's head at break--->superficial cut
Boy	Grade 2	Recess	Playground	Face/ nose/ears/mouth	Playing/Running/climbing	Bump/hit		School Nurse	Unclear		No action necessary	No Others involved		Moderate/first aide/doctor aide required	hit by water bottle in class on his upper lip-->superficial cut
Girl	Grade 5	Recess	Playground	Face/ nose/ears/mouth	Playing/Running/climbing	Bump/hit		School Nurse	Unclear		No action necessary	No Others involved		Moderate/first aide/doctor aide required	At break she was hit by ball on her nose, nthg on assessment
Boy	Grade 9	Recess	Playground	Wrist/hand/finger	Playing/Running/climbing	Bump/hit		School Nurse	Unclear		No action necessary	No Others involved		Moderate/first aide/doctor aide required	at break, he fell and bumped his R pinky, no swelling, no bruise, but unable to move it.parents notified and incident report done
Boy	Grade 10	Recess	Playground	Wrist/hand/finger	Playing/Running/climbing	Bruise		School Nurse	Unclear		Called the parent or guardian	No Others involved		Moderate/first aide/doctor aide required	at break, hit by ball on R middle finger, swelling appeared. Parents notified to be oserved
Boy	Grade 6	PE/Sports	Sports area	Eye/eyes	Playing/Running/climbing	Blister		School Nurse	Unintentional		No action necessary	No Others involved		Moderate/first aide/doctor aide required	In PE period,hit by acc on R eye in PE period, redness and tearing
Girl	KG1	Recess	Playground	Thigh/hip	Playing/Running/climbing	Bump/hit		School Nurse	Unintentional		No action necessary	No Others involved		Minor/no follow up required	she fell at break and bumped her R hip, mild skin redness
Boy	Grade 5	Recess	Playground	Head/Not Face	Playing/Running/climbing	Bump/hit		School Nurse	Unintentional		Called the parent or guardian	No Others involved		Moderate/first aide/doctor aide required	at break,tripped by the ball, fell and bumped the back of his head on a stone edge, significant bump appeared, rest in clinic to be observed closely. MOther infrmed to observe closely for 24 hours. Incident report done
Boy	KG1	Recess	Playground	Head/Not Face	Playing/Running/climbing	Bump/hit		School Nurse	Unclear		No action necessary	Unknown		Moderate/first aide/doctor aide required	he fell and bumped his forehead on the floor, small underskin bruise, and small bump
Boy	Grade 3	Recess	Playground	Wrist/hand/finger	Playing/Running/climbing	Bump/hit		School Nurse	Unclear		No action necessary	Unknown		Moderate/first aide/doctor aide required	At break he bumped his L pinky by the gate, nthg on assessment
Boy	Grade 3			Ankle/foot/toe		Internal injury		School Nurse	Unintentional		No action necessary	Unknown		Moderate/first aide/doctor aide required	On the 1st break he fell and bumped his ankle on the floor, nthg on assessment and moving his ankle normally
Girl	Grade 4	Classroom	Classroom	Ankle/foot/toe	Inattention/distracted	Internal injury		School Nurse	Unintentional		No action necessary	Unknown		Moderate/first aide/doctor aide required	she fell in class and twisted her L ankle, nthg on assessment
Boy	Grade 6	Recess	Playground	Forearm/elbow	Playing/Running/climbing	Bump/hit		School Nurse	Unintentional		No action necessary	No Others involved		Minor/no follow up required	At break, he twisted his ankle, nthg on assessment
Girl	Grade 6	Recess	Playground	Wrist/hand/finger	Playing/Running/climbing	Bump/hit		School Nurse	Unintentional		No action necessary	No Others involved		Moderate/first aide/doctor aide required	AT break, she fell on stairs and bumped her L elbow, swelling appeared and unable to move it, X ray to be done, parents informed and incident report done
Boy	Grade 12	Recess	Playground	Face/ nose/ears/mouth	Playing/Running/climbing	Bump/hit		School Nurse	Unintentional		No action necessary	No Others involved		Moderate/first aide/doctor aide required	at break he bumped his middle finger by the ball, mild swelling
Girl	Grade 1	Recess	Playground	Knee/lower leg/shin	Playing/Running/climbing	Internal injury		School Nurse	Unintentional		No action necessary	No Others involved		Moderate/first aide/doctor aide required	tripped in class and bumped her R cheek on a shelf, bruise appeared
Boy	Grade 3	Recess	Playground	Face/ nose/ears/mouth	Playing/Running/climbing	Bump/hit		School Nurse	Unintentional		No action necessary	No Others involved		Moderate/first aide/doctor aide required	At break a piece of metal from the door fell on his L knee-->bruise appeared
Girl	Grade 2	Recess	Playground	Forearm/elbow	Playing/Running/climbing	Scrape/scratch		School Nurse	Unclear		No action necessary	Unknown		Moderate/first aide/doctor aide required	At break she fell and bumped her lower lip-->superficial scratch
Boy	Grade 5	Recess	Playground	Head/Not Face	Playing/Running/climbing	Scrape/scratch		School Nurse	Unclear		No action necessary	Unknown		Moderate/first aide/doctor aide required	At break he fell on L elbow, unable to move it and severe pain, X ray to be done, parents informed and Incident Report done
Boy	Grade 2	Recess	Playground	Thigh/hip	Playing/Running/climbing	Scrape/scratch		School Nurse	Intentional		No action necessary	Unknown		Moderate/first aide/doctor aide required	at break he fell and bumped his head (R side) on the floor, nthg on assessment
Girl	Grade 2	Recess	Playground	Forearm/elbow	Playing/Running/climbing	Bump/hit		School Nurse	Unintentional		No action necessary	Unknown		Moderate/first aide/doctor aide required	At break she fell from monkeybars on her R hip-->skin redness
Boy	Grade 1	Other	Stairs	Forearm/elbow	Collision/fall	Bump/hit		School Nurse	Unintentional		No action necessary	Unknown		Moderate/first aide/doctor aide required	he fell in the hallway and scratched R elbow
Boy	Grade 1	PE/Sports	Sports area	Head/Not Face	Playing/Running/climbing	Bump/hit		School Nurse	Unclear		No action necessary	Unknown		Minor/no follow up required	fell in PE and scratched his R elbow
Girl	Grade 3	Other	Stairs	Thigh/hip	Collision/fall	Bump/hit		School Nurse	Unclear		No action necessary	Unknown		Moderate/first aide/doctor aide required	hit by ball on her head in PE period, nthg on assessment
Boy	Grade 3	Recess	Playground	Abdomen/ stomach	Playing/Running/climbing	Bump/hit		School Nurse	Unclear		No action necessary	Unknown		Moderate/first aide/doctor aide required	he fell on stairs and bumped R thigh-->skin redness
Boy	Grade 3	Recess	Playground	Wrist/hand/finger	Playing/Running/climbing	Bump/hit		School Nurse	Unintentional		No action necessary	Unknown		Moderate/first aide/doctor aide required	at break he was hit by his friend's knee on his tummy, nthg on asseessment
Boy	Grade 8	Recess	Playground	Back/backside	Playing/Running/climbing	Internal injury		School Nurse	Unintentional		No action necessary	Unknown		Moderate/first aide/doctor aide required	at break hit by ball on R pinky finger--->mild swelling
Girl	Grade 2	Recess	Playground	Wrist/hand/finger	Playing/Running/climbing	Scrape/scratch		School Nurse	Unintentional		No action necessary	Unknown		Minor/no follow up required	fell at break and scratchd her back
Boy	Grade 1	Recess	Playground	Wrist/hand/finger	Playing/Running/climbing	Bump/hit		School Nurse	Unintentional		No action necessary	Unknown		Moderate/first aide/doctor aide required	fell at break and twisted his L wrist, no swelling or bruise but severe pain, mOther informed to observe and do X ray in the aftrenoon if no enhancement
Boy	Grade 6	Recess	Playground	Wrist/hand/finger	Playing/Running/climbing	Bump/hit		School Nurse	Unclear		No action necessary	Unknown		Moderate/first aide/doctor aide required	At break, hit by ball on R middle finger, mild swelling and mild pain when moving it
Girl	Grade 7	Recess	Playground	Back/backside	Playing/Running/climbing	Bump/hit		School Nurse	Unclear		No action necessary	Unknown		Moderate/first aide/doctor aide required	at break she was hit by dodgeball on the tip of R middle finger-->mild swelling
Boy	Grade 3	Recess	Playground	Wrist/hand/finger	Playing/Running/climbing	Scrape/scratch		School Nurse	Unclear		No action necessary	Unknown		Minor/no follow up required	at break he scratched his back on the slide
Boy	Grade 2	Recess	Playground	Head/Not Face	Playing/Running/climbing	Scrape/scratch		School Nurse	Unintentional		No action necessary	Unknown		Moderate/first aide/doctor aide required	at break, he fell and scratched R hand on the fence of the playground-->superficial cut
Girl	KG1	Recess	Playground	Head/Not Face	Playing/Running/climbing	Bump/hit		School Nurse	Unclear		No action necessary	No Others involved		Moderate/first aide/doctor aide required	She fell at break and bumped her forehead-->deep cut that needs stiches. Parents informed and incident report done
Boy	Grade 4	Recess	Playground	Knee/lower leg/shin	Playing/Running/climbing	Bump/hit		School Nurse	Unclear		No action necessary	No Others involved		Moderate/first aide/doctor aide required	at break he fell on stairs and bumped both knees, skin redness
Girl	Grade 6	Recess	Playground	Forearm/elbow	Playing/Running/climbing	Bruise		School Nurse	Unintentional		No action necessary	No Others involved		Moderate/first aide/doctor aide required	AT Break her elbow got stuck on monkeybars, no swelling, moving her elbow, small bruise present
Boy	Grade 4	Recess	Playground	Forearm/elbow	Playing/Running/climbing	Scrape/scratch		School Nurse	Unclear		No action necessary	No Others involved		Minor/no follow up required	fell at break and scratched his elbow
Boy	Grade 2	Recess	Playground	Face/ nose/ears/mouth	Playing/Running/climbing	Scrape/scratch		School Nurse	Unclear		No action necessary	No Others involved		Moderate/first aide/doctor aide required	he bumped his nose w his friend's shoulder, at break mild L nostril bleeding
Boy	Grade 2			Wrist/hand/finger		Scrape/scratch		School Nurse	Unintentional		No action necessary	No Others involved		Minor/no follow up required	at break he fell on his pinky figer, nthg on assessment
Boy	Grade 1	Recess	Playground	Eye/eyes	Playing/Running/climbing	Scrape/scratch		School Nurse	Unintentional		No action necessary	No Others involved		Moderate/first aide/doctor aide required	at break he was hit by pebbles on R eye, mild redness and tearing
Boy	KG2	Recess	Playground	Face/ nose/ears/mouth	Playing/Running/climbing	Bump/hit		School Nurse	Unclear		No action necessary	No Others involved		Moderate/first aide/doctor aide required	at break he fell and bumped L eyebrowe on the floor-->significant swelling and bruise, parents informed
Boy	Grade 4	Recess	Playground	Face/ nose/ears/mouth	Playing/Running/climbing	Internal injury		School Nurse	Unclear		No action necessary	No Others involved		Moderate/first aide/doctor aide required	at break he was hit by a ball on his nose, nthg on assessment
Boy	Grade 1	Recess	Playground	Head/Not Face	Playing/Running/climbing	Bruise		School Nurse	Unclear		No action necessary	No Others involved		Moderate/first aide/doctor aide required	at break he was pushed and he bumped his forehead and R hand on a door, mild redness on forehead and tiny bruise on hand
Boy	Grade 12	Recess	Playground	Ankle/foot/toe	Playing/Running/climbing	Bruise		School Nurse	Unclear		No action necessary	No Others involved		Moderate/first aide/doctor aide required	at break, he jumped and twisted his R ankle, no swelling, no bruise
Boy	Grade 1	Recess	Playground	Wrist/hand/finger	Playing/Running/climbing	Bruise		School Nurse	Unintentional		No action necessary	No Others involved		Moderate/first aide/doctor aide required	he was hit at break on his R 4th finger, small bruise
Girl	Grade 4	Recess	Playground	Wrist/hand/finger	Playing/Running/climbing	Bruise		School Nurse	Unclear		No action necessary	No Others involved		Moderate/first aide/doctor aide required	She tripped over a bag in class and bumped her L arm--->redness+bruise
Boy	Grade 2	Classroom	Classroom	Eye/eyes	Inattention/distracted	Scrape/scratch		School Nurse	Unintentional		No action necessary	No Others involved		Moderate/first aide/doctor aide required	he bumped his L eye on the table inclass, nthg on assessment
Boy	Grade 6	Classroom	Classroom	Face/ nose/ears/mouth	Inattention/distracted	Scrape/scratch		School Nurse	Unclear		No action necessary	No Others involved		Moderate/first aide/doctor aide required	hit by ball on his nose, at break, no swelling or bruise, just mild R nostril bleeding that stopped before he reached the clinic
Boy	Grade 6	Recess	Playground	Knee/lower leg/shin	Playing/Running/climbing	Scrape/scratch		School Nurse	Unclear		No action necessary	No Others involved		Moderate/first aide/doctor aide required	fell and break and scratched L knee and R elbow, cleaned+fucidin+bandaid
Boy	Grade 2	Recess	Playground	Face/ nose/ears/mouth	Playing/Running/climbing	Bruise		School Nurse	Unclear		No action necessary	No Others involved		Moderate/first aide/doctor aide required	hit by volleyball on his R ear-->significant redness
Boy	KG2	PE/Sports	Sports area	Face/ nose/ears/mouth	Playing/Running/climbing	Bump/hit		School Nurse	Unintentional		No action necessary	No Others involved		Minor/no follow up required	in class he bumped his forehead on his frined's head, nthg on assessment
Boy	Grade 5	Classroom	Classroom	Face/ nose/ears/mouth	Inattention/distracted	Bump/hit		School Nurse	Unclear		No action necessary	No Others involved		Moderate/first aide/doctor aide required	at break he was hit by ball on his tumy, skin redness
Boy	Grade 2	Recess	Playground	Face/ nose/ears/mouth	Playing/Running/climbing	Bump/hit		School Nurse	Unclear		No action necessary	No Others involved		Moderate/first aide/doctor aide required	he bumped his forehead at break, nthg on assessment
Girl	Grade 6	PE/Sports	Sports area	Knee/lower leg/shin	Playing/Running/climbing	Bump/hit		School Nurse	Unclear		No action necessary	No Others involved		Moderate/first aide/doctor aide required	hit by ball on R lower leg in PE, nthg on assessment
Girl	Grade 7	Classroom	Classroom	Forearm/elbow	Inattention/distracted	Bump/hit		School Nurse	Unintentional		No action necessary	No Others involved		Moderate/first aide/doctor aide required	in class she bumped her L elbow on the desk, mild bruise
Boy	Grade 5	Recess	Playground	Wrist/hand/finger	Playing/Running/climbing	Bump/hit		School Nurse	Unintentional		No action necessary	No Others involved		Minor/no follow up required	At break his friend pulled him by his fingers, nthg on assessment
Boy	Grade 3	Recess	Playground	Knee/lower leg/shin	Playing/Running/climbing	Scrape/scratch		School Nurse	Unclear		No action necessary	No Others involved		Moderate/first aide/doctor aide required	fell at break and scratched R lower leg
Girl	Grade 6	PE/Sports	Sports area	Wrist/hand/finger	Playing/Running/climbing	Bump/hit		School Nurse	Unintentional		No action necessary	No Others involved		Minor/no follow up required	hit by ball at break on her 4th finger, nthg on assessment
Girl	Grade 2	Recess	Playground	Face/ nose/ears/mouth	Playing/Running/climbing	Bump/hit		School Nurse	Unintentional		No action necessary	No Others involved		Moderate/first aide/doctor aide required	her friend fell and bumped her mouth, blood came from her moving tooth and it became more loose
Girl	Grade 6	PE/Sports	Sports area	Knee/lower leg/shin	Playing/Running/climbing	Scrape/scratch		School Nurse	Unintentional		No action necessary	No Others involved		Moderate/first aide/doctor aide required	She fell in PE and scratched L knee
Boy	Grade 2	Recess	Playground	Head/Not Face	Playing/Running/climbing	Scrape/scratch		School Nurse	Unclear		No action necessary	No Others involved		Minor/no follow up required	someone fell from monkeybars on his head at break, nthg on assessment
[truncated: 3,034 more rows]
